# Supplementary material for: Performance of ChatGPT on Chinese Master’s Degree Entrance Examination in Clinical Medicine
Source: PLoS One. 2024 Apr 4;19(4):e0301702. doi: 10.1371/journal.pone.0301702 (PMC10994287; doi:10.1371/journal.pone.0301702)
Supplement: S1 Data — (XLS) [file pone.0301702.s001.xls]

## Sheet: 测试数据
序号	题型	学科	正确答案	ChatGPT3.5-0	正确情况（48.18%）	ChatGPT3.5-0.3	正确情况（48.48%）	ChatGPT3.5-0.7	正确情况（47.27%）	ChatGPT3.5-1	正确情况（49.09%）	ChatGPT4-0	正确情况（68.79%）	ChatGPT4-0.3	正确情况（68.79%）	ChatGPT4-0.7	正确情况（68.79%）	ChatGPT4-1	正确情况（68.18%）	ChatGPT3.5-0得分情况（48.00%）	ChatGPT3.5-0.3得分情况（48.00%）	ChatGPT3.5-0.7得分情况（48.08%）	ChatGPT3.5-1得分情况（48.58%）	ChatGPT4-0得分情况（68.50%）	ChatGPT4-0.3得分情况（68.58%）	ChatGPT4-0.7得分情况（68.58%）	ChatGPT4-1得分情况（67.92%）
1	A1	生理	A	D	0	D	0	D	0	D	0	A	1	A	1	A	1	A	1	0	0	0	0	1.5	1.5	1.5	1.5
2	A1	生理	A	A	1	A	1	A	1	A	1	A	1	A	1	A	1	A	1	1.5	1.5	1.5	1.5	1.5	1.5	1.5	1.5
3	A1	生理	D	C	0	C	0	C	0	C	0	C	0	C	0	C	0	C	0	0	0	0	0	0	0	0	0
4	A1	生理	C	C	1	C	1	C	1	C	1	C	1	C	1	C	1	C	1	1.5	1.5	1.5	1.5	1.5	1.5	1.5	1.5
5	A1	生理	D	D	1	D	1	D	1	D	1	C	0	C	0	C	0	C	0	1.5	1.5	1.5	1.5	0	0	0	0
6	A1	生理	B	B	1	B	1	B	1	B	1	B	1	B	1	B	1	B	1	1.5	1.5	1.5	1.5	1.5	1.5	1.5	1.5
7	A1	生理	D	B	0	B	0	B	0	B	0	B	0	C	0	C	0	B	0	0	0	0	0	0	0	0	0
8	A1	生理	D	D	1	D	1	D	1	D	1	D	1	D	1	D	1	D	1	1.5	1.5	1.5	1.5	1.5	1.5	1.5	1.5
9	A1	生理	B	B	1	B	1	B	1	B	1	B	1	B	1	B	1	B	1	1.5	1.5	1.5	1.5	1.5	1.5	1.5	1.5
10	A1	生理	C	C	1	C	1	C	1	C	1	C	1	C	1	C	1	C	1	1.5	1.5	1.5	1.5	1.5	1.5	1.5	1.5
11	A1	生理	B	A	0	A	0	A	0	A	0	B	1	B	1	B	1	B	1	0	0	0	0	1.5	1.5	1.5	1.5
12	A1	生理	C	A	0	A	0	A	0	A	0	A	0	A	0	A	0	A	0	0	0	0	0	0	0	0	0
13	A1	生理	B	D	0	D	0	D	0	D	0	B	1	B	1	B	1	B	1	0	0	0	0	1.5	1.5	1.5	1.5
14	A1	生理	D	C	0	C	0	C	0	C	0	D	1	D	1	D	1	D	1	0	0	0	0	1.5	1.5	1.5	1.5
15	A1	生理	C	C	1	C	1	B	0	C	1	C	1	C	1	C	1	C	1	1.5	1.5	0	1.5	1.5	1.5	1.5	1.5
16	A1	生理	C	B	0	B	0	B	0	B	0	B	0	B	0	B	0	B	0	0	0	0	0	0	0	0	0
17	A1	生化	C	B	0	B	0	B	0	B	0	B	0	B	0	B	0	B	0	0	0	0	0	0	0	0	0
18	A1	生化	A	A	1	A	1	A	1	C	0	A	1	A	1	A	1	A	1	1.5	1.5	1.5	0	1.5	1.5	1.5	1.5
19	A1	生化	D	B	0	B	0	B	0	B	0	B	0	B	0	B	0	B	0	0	0	0	0	0	0	0	0
20	A1	生化	D	A	0	A	0	A	0	A	0	A	0	A	0	A	0	A	0	0	0	0	0	0	0	0	0
21	A1	生化	C	B	0	B	0	B	0	B	0	C	1	C	1	C	1	C	1	0	0	0	0	1.5	1.5	1.5	1.5
22	A1	生化	C	D	0	D	0	D	0	C	1	C	1	C	1	C	1	C	1	0	0	0	1.5	1.5	1.5	1.5	1.5
23	A1	生化	B	B	1	B	1	B	1	A	0	B	1	B	1	B	1	B	1	1.5	1.5	1.5	0	1.5	1.5	1.5	1.5
24	A1	生化	D	C	0	C	0	D	1	D	1	D	1	D	1	D	1	D	1	0	0	1.5	1.5	1.5	1.5	1.5	1.5
25	A1	生化	A	A	1	A	1	A	1	A	1	A	1	A	1	A	1	A	1	1.5	1.5	1.5	1.5	1.5	1.5	1.5	1.5
26	A1	生化	B	B	1	B	1	B	1	B	1	C	0	C	0	C	0	C	0	1.5	1.5	1.5	1.5	0	0	0	0
27	A1	生化	B	B	1	B	1	B	1	B	1	B	1	B	1	B	1	B	1	1.5	1.5	1.5	1.5	1.5	1.5	1.5	1.5
28	A1	生化	C	C	1	C	1	C	1	C	1	C	1	C	1	C	1	C	1	1.5	1.5	1.5	1.5	1.5	1.5	1.5	1.5
29	A1	病理	A	A	1	A	1	A	1	C	0	A	1	A	1	A	1	A	1	1.5	1.5	1.5	0	1.5	1.5	1.5	1.5
30	A1	病理	D	B	0	B	0	B	0	B	0	D	1	D	1	D	1	D	1	0	0	0	0	1.5	1.5	1.5	1.5
31	A1	病理	C	C	1	C	1	C	1	C	1	C	1	C	1	C	1	C	1	1.5	1.5	1.5	1.5	1.5	1.5	1.5	1.5
32	A1	病理	B	B	1	B	1	B	1	B	1	B	1	B	1	B	1	B	1	1.5	1.5	1.5	1.5	1.5	1.5	1.5	1.5
33	A2	病理	C	C	1	C	1	C	1	C	1	C	1	C	1	C	1	C	1	1.5	1.5	1.5	1.5	1.5	1.5	1.5	1.5
34	A1	病理	C	C	1	C	1	C	1	C	1	C	1	C	1	C	1	C	1	1.5	1.5	1.5	1.5	1.5	1.5	1.5	1.5
35	A1	病理	C	A	0	A	0	A	0	A	0	C	1	C	1	C	1	C	1	0	0	0	0	1.5	1.5	1.5	1.5
36	A1	病理	A	B	0	B	0	B	0	B	0	A	1	A	1	A	1	A	1	0	0	0	0	1.5	1.5	1.5	1.5
37	A1	病理	C	C	1	C	1	C	1	C	1	C	1	C	1	C	1	C	1	1.5	1.5	1.5	1.5	1.5	1.5	1.5	1.5
38	A1	病理	B	D	0	D	0	D	0	D	0	D	0	D	0	D	0	D	0	0	0	0	0	0	0	0	0
39	A1	病理	A	C	0	C	0	C	0	C	0	C	0	C	0	C	0	C	0	0	0	0	0	0	0	0	0
40	A1	病理	B	C	0	C	0	C	0	B	1	B	1	B	1	B	1	B	1	0	0	0	1.5	1.5	1.5	1.5	1.5
41	A1	内科	B	A	0	A	0	A	0	A	0	B	1	B	1	B	1	B	1	0	0	0	0	2	2	2	2
42	A1	内科	D	D	1	D	1	D	1	D	1	D	1	D	1	D	1	D	1	2	2	2	2	2	2	2	2
43	A2	内科	D	D	1	D	1	D	1	D	1	D	1	D	1	C	0	D	1	2	2	2	2	2	2	0	2
44	A1	内科	A	A	1	A	1	A	1	A	1	A	1	A	1	A	1	A	1	2	2	2	2	2	2	2	2
45	A2	内科	A	B	0	B	0	B	0	B	0	B	0	B	0	A	1	A	1	0	0	0	0	0	0	2	2
46	A2	内科	D	B	0	B	0	B	0	B	0	A	0	A	0	A	0	A	0	0	0	0	0	0	0	0	0
47	A1	内科	A	A	1	A	1	A	1	A	1	D	0	D	0	D	0	A	1	2	2	2	2	0	0	0	2
48	A2	内科	D	A	0	A	0	A	0	A	0	C	0	C	0	C	0	C	0	0	0	0	0	0	0	0	0
49	A1	内科	B	B	1	B	1	B	1	B	1	B	1	B	1	B	1	B	1	2	2	2	2	2	2	2	2
50	A2	内科	A	D	0	D	0	D	0	D	0	B	0	B	0	B	0	B	0	0	0	0	0	0	0	0	0
51	A2	内科	C	C	1	C	1	C	1	C	1	C	1	C	1	C	1	C	1	2	2	2	2	2	2	2	2
52	A2	内科	C	B	0	B	0	A	0	B	0	C	1	C	1	C	1	C	1	0	0	0	0	2	2	2	2
53	A2	内科	D	A	0	A	0	A	0	A	0	D	1	D	1	D	1	D	1	0	0	0	0	2	2	2	2
54	A1	内科	D	D	1	D	1	D	1	D	1	D	1	D	1	D	1	D	1	2	2	2	2	2	2	2	2
55	A1	内科	C	B	0	B	0	B	0	B	0	B	0	B	0	B	0	B	0	0	0	0	0	0	0	0	0
56	A1	内科	A	A	1	A	1	A	1	A	1	A	1	A	1	A	1	A	1	2	2	2	2	2	2	2	2
57	A1	外科	D	D	1	D	1	D	1	D	1	A	0	A	0	A	0	A	0	2	2	2	2	0	0	0	0
58	A1	外科	D	D	1	D	1	D	1	D	1	B	0	B	0	D	1	B	0	2	2	2	2	0	0	2	0
59	A1	外科	C	C	1	C	1	C	1	C	1	C	1	C	1	C	1	C	1	2	2	2	2	2	2	2	2
60	A2	外科	B	A	0	A	0	A	0	A	0	B	1	B	1	B	1	B	1	0	0	0	0	2	2	2	2
61	A1	外科	C	C	1	C	1	C	1	C	1	C	1	C	1	C	1	C	1	2	2	2	2	2	2	2	2
62	A2	外科	B	B	1	B	1	B	1	B	1	B	1	B	1	B	1	B	1	2	2	2	2	2	2	2	2
63	A2	外科	C	C	1	C	1	C	1	C	1	C	1	C	1	C	1	C	1	2	2	2	2	2	2	2	2
64	A1	外科	B	A	0	A	0	A	0	A	0	A	0	A	0	A	0	A	0	0	0	0	0	0	0	0	0
65	A1	外科	D	D	1	D	1	D	1	D	1	D	1	D	1	B	0	D	1	2	2	2	2	2	2	0	2
66	A1	外科	C	B	0	B	0	A	0	B	0	C	1	C	1	C	1	C	1	0	0	0	0	2	2	2	2
67	A1	外科	A	B	0	B	0	B	0	B	0	A	1	A	1	A	1	A	1	0	0	0	0	2	2	2	2
68	A3	内科	D	B	0	B	0	B	0	B	0	B	0	B	0	B	0	B	0	0	0	0	0	0	0	0	0
69	A3	内科	B	D	0	D	0	D	0	D	0	B	1	B	1	B	1	B	1	0	0	0	0	2	2	2	2
70	A3	内科	C	D	0	D	0	D	0	D	0	C	1	C	1	C	1	C	1	0	0	0	0	2	2	2	2
71	A3	内科	C	C	1	C	1	C	1	C	1	C	1	C	1	C	1	C	1	2	2	2	2	2	2	2	2
72	A3	内科	D	C	0	C	0	C	0	C	0	D	1	D	1	D	1	D	1	0	0	0	0	2	2	2	2
73	A3	内科	C	B	0	B	0	B	0	B	0	C	1	C	1	C	1	B	0	0	0	0	0	2	2	2	0
74	A3	内科	B	C	0	C	0	C	0	C	0	C	0	C	0	C	0	C	0	0	0	0	0	0	0	0	0
75	A3	内科	B	B	1	B	1	B	1	B	1	B	1	B	1	B	1	B	1	2	2	2	2	2	2	2	2
76	A3	内科	C	C	1	C	1	C	1	C	1	C	1	C	1	C	1	C	1	2	2	2	2	2	2	2	2
77	A3	内科	B	D	0	A	0	D	0	D	0	C	0	C	0	C	0	C	0	0	0	0	0	0	0	0	0
78	A3	内科	D	D	1	D	1	D	1	D	1	D	1	D	1	D	1	D	1	2	2	2	2	2	2	2	2
79	A3	内科	A	A	1	A	1	A	1	A	1	A	1	A	1	A	1	A	1	2	2	2	2	2	2	2	2
80	A3	内科	B	D	0	D	0	D	0	D	0	B	1	B	1	B	1	B	1	0	0	0	0	2	2	2	2
81	A3	内科	D	B	0	B	0	B	0	B	0	B	0	B	0	B	0	B	0	0	0	0	0	0	0	0	0
82	A3	内科	B	B	1	B	1	B	1	B	1	B	1	B	1	B	1	B	1	2	2	2	2	2	2	2	2
83	A3	内科	D	C	0	C	0	C	0	C	0	D	1	D	1	D	1	D	1	0	0	0	0	2	2	2	2
84	A3	内科	B	B	1	B	1	B	1	B	1	B	1	B	1	B	1	B	1	2	2	2	2	2	2	2	2
85	A3	内科	C	C	1	C	1	C	1	C	1	C	1	C	1	C	1	C	1	2	2	2	2	2	2	2	2
86	A3	内科	D	D	1	D	1	D	1	D	1	D	1	D	1	D	1	D	1	2	2	2	2	2	2	2	2
87	A3	内科	A	B	0	B	0	B	0	B	0	A	1	A	1	A	1	A	1	0	0	0	0	2	2	2	2
88	A3	内科	A	A	1	A	1	B	0	A	1	A	1	A	1	A	1	A	1	2	2	0	2	2	2	2	2
89	A3	内科	D	D	1	D	1	D	1	D	1	D	1	D	1	D	1	D	1	2	2	2	2	2	2	2	2
90	A3	内科	C	D	0	D	0	D	0	D	0	C	1	C	1	C	1	C	1	0	0	0	0	2	2	2	2
91	A3	内科	C	C	1	C	1	C	1	C	1	C	1	C	1	C	1	C	1	2	2	2	2	2	2	2	2
92	A3	内科	B	A	0	A	0	A	0	A	0	A	0	A	0	A	0	A	0	0	0	0	0	0	0	0	0
93	A3	外科	A	D	0	D	0	D	0	D	0	A	1	A	1	A	1	A	1	0	0	0	0	2	2	2	2
94	A3	外科	B	B	1	B	1	B	1	B	1	B	1	B	1	B	1	B	1	2	2	2	2	2	2	2	2
95	A3	外科	C	C	1	C	1	C	1	C	1	B	0	B	0	B	0	B	0	2	2	2	2	0	0	0	0
96	A3	外科	B	B	1	B	1	B	1	B	1	B	1	B	1	B	1	B	1	2	2	2	2	2	2	2	2
97	A3	外科	A	C	0	C	0	C	0	C	0	A	1	A	1	A	1	A	1	0	0	0	0	2	2	2	2
98	A3	外科	C	C	1	C	1	C	1	C	1	C	1	C	1	C	1	C	1	2	2	2	2	2	2	2	2
99	A3	外科	B	A	0	A	0	A	0	A	0	D	0	D	0	D	0	D	0	0	0	0	0	0	0	0	0
100	A3	外科	B	B	1	B	1	B	1	B	1	B	1	B	1	B	1	B	1	2	2	2	2	2	2	2	2
101	A3	外科	D	D	1	D	1	D	1	D	1	D	1	D	1	D	1	D	1	2	2	2	2	2	2	2	2
102	A3	外科	D	C	0	C	0	C	0	C	0	D	1	D	1	D	1	D	1	0	0	0	0	2	2	2	2
103	A3	外科	B	B	1	B	1	A	0	B	1	B	1	B	1	B	1	B	1	2	2	0	2	2	2	2	2
104	A3	外科	A	B	0	B	0	B	0	B	0	A	1	A	1	A	1	A	1	0	0	0	0	2	2	2	2
105	A3	外科	D	D	1	D	1	D	1	D	1	D	1	D	1	D	1	D	1	2	2	2	2	2	2	2	2
106	A3	外科	D	D	1	D	1	D	1	D	1	D	1	D	1	D	1	D	1	2	2	2	2	2	2	2	2
107	A3	外科	B	A	0	A	0	A	0	A	0	C	0	C	0	B	1	C	0	0	0	0	0	0	0	2	0
108	A1	医学人文	B	B	1	B	1	B	1	B	1	B	1	B	1	B	1	B	1	2	2	2	2	2	2	2	2
109	A1	医学人文	D	D	1	D	1	D	1	D	1	D	1	D	1	D	1	D	1	2	2	2	2	2	2	2	2
110	A1	医学人文	D	B	0	B	0	B	0	B	0	D	1	D	1	D	1	D	1	0	0	0	0	2	2	2	2
111	A1	医学人文	B	B	1	B	1	B	1	B	1	B	1	B	1	B	1	B	1	2	2	2	2	2	2	2	2
112	A1	医学人文	D	D	1	D	1	D	1	D	1	D	1	D	1	D	1	D	1	2	2	2	2	2	2	2	2
113	A1	医学人文	C	C	1	C	1	C	1	C	1	C	1	C	1	C	1	C	1	2	2	2	2	2	2	2	2
114	A1	医学人文	D	D	1	D	1	D	1	D	1	D	1	D	1	D	1	D	1	2	2	2	2	2	2	2	2
115	A1	医学人文	C	C	1	C	1	C	1	C	1	C	1	C	1	C	1	C	1	2	2	2	2	2	2	2	2
116	B	生理	D	D	1	D	1	D	1	D	1	A	0	A	0	A	0	A	0	1.5	1.5	1.5	1.5	0	0	0	0
117	B	生理	A	A	1	A	1	A	1	A	1	A	1	A	1	A	1	A	1	1.5	1.5	1.5	1.5	1.5	1.5	1.5	1.5
118	B	生理	C	B	0	B	0	B	0	B	0	B	0	B	0	B	0	B	0	0	0	0	0	0	0	0	0
119	B	生理	B	B	1	B	1	B	1	B	1	B	1	A	0	B	1	B	1	1.5	1.5	1.5	1.5	1.5	0	1.5	1.5
120	B	生化	A	C	0	C	0	C	0	C	0	A	1	A	1	A	1	A	1	0	0	0	0	1.5	1.5	1.5	1.5
121	B	生化	D	B	0	B	0	B	0	D	1	D	1	D	1	D	1	D	1	0	0	0	1.5	1.5	1.5	1.5	1.5
122	B	生化	B	B	1	B	1	B	1	B	1	B	1	B	1	B	1	B	1	1.5	1.5	1.5	1.5	1.5	1.5	1.5	1.5
123	B	生化	D	D	1	D	1	D	1	D	1	D	1	D	1	D	1	D	1	1.5	1.5	1.5	1.5	1.5	1.5	1.5	1.5
124	B	病理	A	B	0	B	0	B	0	B	0	B	0	B	0	B	0	B	0	0	0	0	0	0	0	0	0
125	B	病理	B	A	0	A	0	A	0	A	0	A	0	A	0	A	0	A	0	0	0	0	0	0	0	0	0
126	B	病理	B	B	1	B	1	B	1	B	1	B	1	B	1	B	1	B	1	1.5	1.5	1.5	1.5	1.5	1.5	1.5	1.5
127	B	病理	D	D	1	D	1	D	1	D	1	D	1	D	1	D	1	D	1	1.5	1.5	1.5	1.5	1.5	1.5	1.5	1.5
128	B	内科	A	A	1	A	1	A	1	A	1	A	1	A	1	A	1	A	1	1.5	1.5	1.5	1.5	1.5	1.5	1.5	1.5
129	B	内科	C	C	1	C	1	C	1	C	1	C	1	C	1	C	1	C	1	1.5	1.5	1.5	1.5	1.5	1.5	1.5	1.5
130	B	内科	D	D	1	D	1	D	1	D	1	D	1	D	1	D	1	D	1	1.5	1.5	1.5	1.5	1.5	1.5	1.5	1.5
131	B	内科	A	C	0	C	0	C	0	C	0	D	0	D	0	D	0	D	0	0	0	0	0	0	0	0	0
132	B	外科	C	B	0	B	0	B	0	B	0	C	1	C	1	C	1	C	1	0	0	0	0	1.5	1.5	1.5	1.5
133	B	外科	A	A	1	A	1	A	1	A	1	A	1	A	1	A	1	A	1	1.5	1.5	1.5	1.5	1.5	1.5	1.5	1.5
134	B	外科	B	B	1	B	1	B	1	B	1	B	1	B	1	B	1	B	1	1.5	1.5	1.5	1.5	1.5	1.5	1.5	1.5
135	B	外科	A	B	0	B	0	B	0	B	0	A	1	A	1	A	1	A	1	0	0	0	0	1.5	1.5	1.5	1.5
136	X	生理	ABCD	ABD	0	ACD	0	ACD	0	ACD	0	ABCD	1	ABCD	1	ABCD	1	ABCD	1	0	0	0	0	2	2	2	2
137	X	生理	ACD	ACD	1	ACD	1	ACD	1	ACD	1	ACD	1	ACD	1	ACD	1	ACD	1	2	2	2	2	2	2	2	2
138	X	生理	BC	BCD	0	BCD	0	BCD	0	BCD	0	BCD	0	BCD	0	CD	0	CD	0	0	0	0	0	0	0	0	0
139	X	生理	ABC	AC	0	ABC	1	ABC	1	AC	0	ABC	1	ABC	1	ABC	1	ABC	1	2	2	2	0	2	2	2	2
140	X	生理	AC	A	0	A	0	A	0	A	0	AC	1	AC	1	AC	1	AC	1	0	0	0	0	2	2	2	2
141	X	生理	AC	ABD	0	ABD	0	BCD	0	BCD	0	ABD	0	ABD	0	ABD	0	AD	0	0	0	0	0	0	0	0	0
142	X	生化	ABC	AD	0	AD	0	ABD	0	AD	0	ABD	0	ABD	0	ABD	0	BCD	0	0	0	0	0	0	0	0	0
143	X	生化	ABCD	ACD	0	ACD	0	ACD	0	ACD	0	ABCD	1	ABCD	1	ABCD	1	ABCD	1	0	0	0	0	2	2	2	2
144	X	生化	ACD	D	0	D	0	D	0	D	0	BCD	0	BCD	0	BCD	0	BCD	0	0	0	0	0	0	0	0	0
145	X	生化	BD	ABD	0	ABD	0	ABD	0	ABD	0	ABD	0	ABD	0	ABD	0	BD	1	0	0	0	0	0	0	0	2
146	X	生化	ABCD	A	0	A	0	A	0	A	0	ABC	0	ABC	0	ABC	0	ABC	0	0	0	0	0	0	0	0	0
147	X	生化	ABC	A	0	A	0	AD	0	AD	0	A	0	A	0	A	0	AC	0	0	0	0	0	0	0	0	0
148	X	病理	BC	AB	0	AB	0	ABD	0	AB	0	B	0	B	0	AB	0	B	0	0	0	0	0	0	0	0	0
149	X	病理	BCD	AB	0	AB	0	AB	0	AB	0	AB	0	AB	0	AB	0	AB	0	0	0	0	0	0	0	0	0
150	X	病理	ACD	AD	0	AD	0	AD	0	AD	0	ACD	1	ACD	1	ACD	1	ACD	1	0	0	0	0	2	2	2	2
151	X	病理	AD	ABD	0	ABD	0	ABD	0	ABD	0	ABD	0	ABD	0	ABD	0	ABD	0	0	0	0	0	0	0	0	0
152	X	病理	ABD	ABCD	0	ABCD	0	ABCD	0	ABCD	0	ABCD	0	ABCD	0	ABD	1	ABD	1	0	0	0	0	0	0	2	2
153	X	病理	BC	A	0	A	0	A	0	A	0	BC	1	ABC	0	BC	1	AB	0	0	0	0	0	2	0	2	0
154	X	内科	ABD	AB	0	ABC	0	AB	0	ABC	0	BCD	0	ABD	1	BCD	0	ACD	0	0	0	0	0	0	2	0	0
155	X	内科	ABD	AB	0	AB	0	AB	0	AB	0	ABD	1	ABD	1	ABD	1	ABD	1	0	0	0	0	2	2	2	2
156	X	内科	ABC	BCD	0	BCD	0	BCD	0	BCD	0	BCD	0	BCD	0	BCD	0	BCD	0	0	0	0	0	0	0	0	0
157	X	内科	ACD	ABCD	0	ABCD	0	ABCD	0	ABCD	0	ABCD	0	ABCD	0	ABCD	0	ABCD	0	0	0	0	0	0	0	0	0
158	X	内科	ABC	A	0	A	0	AB	0	A	0	ABD	0	ABD	0	ABD	0	ABD	0	0	0	0	0	0	0	0	0
159	X	内科	ACD	AD	0	AD	0	AD	0	AD	0	ACD	1	ACD	1	AD	0	ACD	1	0	0	0	0	2	2	0	2
160	X	外科	ABCD	ABD	0	ABD	0	ABD	0	ABD	0	ABCD	1	ABCD	1	ABCD	1	ABCD	1	0	0	0	0	2	2	2	2
161	X	外科	ABC	ABCD	0	ABCD	0	ABCD	0	ABCD	0	AB	0	AB	0	AB	0	AB	0	0	0	0	0	0	0	0	0
162	X	外科	ABD	B	0	B	0	B	0	B	0	BD	0	BD	0	BD	0	BD	0	0	0	0	0	0	0	0	0
163	X	外科	ABC	ABC	1	ABC	1	ABC	1	ABC	1	ABCD	0	ABCD	0	ABCD	0	ABCD	0	2	2	2	2	0	0	0	0
164	X	外科	BCD	CD	0	CD	0	CD	0	CD	0	BCD	1	BCD	1	BCD	1	BCD	1	0	0	0	0	2	2	2	2
165	X	外科	ABC	ABCD	0	ABCD	0	BCD	0	ABCD	0	ABC	1	BC	0	BC	0	ABCD	0	0	0	0	0	2	0	0	0
166	A1	生理	B	C	0	C	0	A	0	D	0	B	1	C	0	C	0	A	0	0	0	0	0	1.5	0	0	0
167	A1	生理	C	B	0	B	0	B	0	B	0	B	0	B	0	B	0	B	0	0	0	0	0	0	0	0	0
168	A1	生理	D	B	0	B	0	B	0	B	0	D	1	D	1	D	1	D	1	0	0	0	0	1.5	1.5	1.5	1.5
169	A1	生理	D	D	1	D	1	D	1	D	1	D	1	D	1	D	1	D	1	1.5	1.5	1.5	1.5	1.5	1.5	1.5	1.5
170	A1	生理	D	B	0	B	0	B	0	B	0	B	0	B	0	C	0	B	0	0	0	0	0	0	0	0	0
171	A1	生理	C	C	1	C	1	C	1	C	1	C	1	C	1	C	1	C	1	1.5	1.5	1.5	1.5	1.5	1.5	1.5	1.5
172	A1	生理	B	B	1	B	1	B	1	A	0	A	0	A	0	A	0	A	0	1.5	1.5	1.5	0	0	0	0	0
173	A1	生理	D	A	0	A	0	A	0	A	0	A	0	A	0	A	0	A	0	0	0	0	0	0	0	0	0
174	A1	生理	D	D	1	D	1	D	1	D	1	D	1	D	1	D	1	D	1	1.5	1.5	1.5	1.5	1.5	1.5	1.5	1.5
175	A1	生理	C	D	0	D	0	D	0	D	0	C	1	C	1	C	1	C	1	0	0	0	0	1.5	1.5	1.5	1.5
176	A1	生理	B	B	1	B	1	B	1	B	1	B	1	B	1	B	1	B	1	1.5	1.5	1.5	1.5	1.5	1.5	1.5	1.5
177	A1	生理	A	C	0	C	0	C	0	C	0	A	1	A	1	A	1	A	1	0	0	0	0	1.5	1.5	1.5	1.5
178	A1	生理	B	B	1	B	1	B	1	B	1	B	1	B	1	B	1	B	1	1.5	1.5	1.5	1.5	1.5	1.5	1.5	1.5
179	A1	生理	B	B	1	B	1	B	1	B	1	B	1	B	1	B	1	B	1	1.5	1.5	1.5	1.5	1.5	1.5	1.5	1.5
180	A1	生理	C	A	0	A	0	A	0	A	0	C	1	C	1	C	1	A	0	0	0	0	0	1.5	1.5	1.5	0
181	A1	生理	A	A	1	A	1	A	1	A	1	A	1	A	1	A	1	A	1	1.5	1.5	1.5	1.5	1.5	1.5	1.5	1.5
182	A1	生化	C	B	0	B	0	B	0	B	0	D	0	D	0	D	0	D	0	0	0	0	0	0	0	0	0
183	A1	生化	A	A	1	A	1	A	1	A	1	A	1	A	1	A	1	A	1	1.5	1.5	1.5	1.5	1.5	1.5	1.5	1.5
184	A1	生化	C	C	1	C	1	C	1	C	1	C	1	C	1	C	1	C	1	1.5	1.5	1.5	1.5	1.5	1.5	1.5	1.5
185	A1	生化	D	B	0	B	0	B	0	B	0	D	1	D	1	D	1	D	1	0	0	0	0	1.5	1.5	1.5	1.5
186	A1	生化	D	D	1	D	1	D	1	D	1	D	1	D	1	D	1	D	1	1.5	1.5	1.5	1.5	1.5	1.5	1.5	1.5
187	A1	生化	A	A	1	A	1	A	1	A	1	C	0	C	0	C	0	C	0	1.5	1.5	1.5	1.5	0	0	0	0
188	A1	生化	C	C	1	C	1	C	1	C	1	C	1	C	1	C	1	C	1	1.5	1.5	1.5	1.5	1.5	1.5	1.5	1.5
189	A1	生化	A	B	0	B	0	B	0	B	0	A	1	A	1	A	1	A	1	0	0	0	0	1.5	1.5	1.5	1.5
190	A1	生化	B	B	1	B	1	B	1	B	1	B	1	B	1	B	1	B	1	1.5	1.5	1.5	1.5	1.5	1.5	1.5	1.5
191	A1	生化	C	C	1	C	1	C	1	C	1	C	1	C	1	C	1	C	1	1.5	1.5	1.5	1.5	1.5	1.5	1.5	1.5
192	A1	生化	A	A	1	C	0	C	0	A	1	A	1	A	1	A	1	A	1	0	0	0	1.5	1.5	1.5	1.5	1.5
193	A1	生化	B	B	1	B	1	B	1	B	1	A	0	A	0	A	0	A	0	1.5	1.5	1.5	1.5	0	0	0	0
194	A1	病理	A	B	0	B	0	B	0	B	0	A	1	A	1	C	0	B	0	0	0	0	0	1.5	1.5	0	0
195	A1	病理	A	A	1	A	1	A	1	A	1	A	1	A	1	A	1	A	1	1.5	1.5	1.5	1.5	1.5	1.5	1.5	1.5
196	A1	病理	C	A	0	A	0	A	0	A	0	B	0	B	0	B	0	A	0	0	0	0	0	0	0	0	0
197	A1	病理	C	C	1	C	1	C	1	C	1	C	1	C	1	C	1	C	1	1.5	1.5	1.5	1.5	1.5	1.5	1.5	1.5
198	A1	病理	A	A	1	A	1	A	1	A	1	A	1	A	1	A	1	A	1	1.5	1.5	1.5	1.5	1.5	1.5	1.5	1.5
199	A1	病理	C	C	1	C	1	C	1	C	1	C	1	C	1	C	1	C	1	1.5	1.5	1.5	1.5	1.5	1.5	1.5	1.5
200	A1	病理	B	C	0	C	0	C	0	C	0	C	0	C	0	C	0	C	0	0	0	0	0	0	0	0	0
201	A1	病理	D	D	1	D	1	D	1	D	1	D	1	D	1	D	1	D	1	1.5	1.5	1.5	1.5	1.5	1.5	1.5	1.5
202	A1	病理	C	C	1	C	1	C	1	C	1	C	1	C	1	C	1	C	1	1.5	1.5	1.5	1.5	1.5	1.5	1.5	1.5
203	A1	病理	C	B	0	B	0	B	0	B	0	C	1	C	1	C	1	C	1	0	0	0	0	1.5	1.5	1.5	1.5
204	A1	病理	B	D	0	D	0	D	0	D	0	B	1	B	1	B	1	B	1	0	0	0	0	1.5	1.5	1.5	1.5
205	A1	病理	A	C	0	C	0	C	0	C	0	C	0	C	0	C	0	C	0	0	0	0	0	0	0	0	0
206	A2	内科	C	A	0	A	0	A	0	A	0	C	1	C	1	C	1	C	1	0	0	0	0	2	2	2	2
207	A1	内科	D	C	0	C	0	C	0	C	0	D	1	D	1	D	1	D	1	0	0	0	0	2	2	2	2
208	A1	内科	B	C	0	C	0	C	0	C	0	C	0	C	0	C	0	C	0	0	0	0	0	0	0	0	0
209	A1	内科	A	B	0	B	0	B	0	B	0	A	1	A	1	A	1	A	1	0	0	0	0	2	2	2	2
210	A2	内科	A	A	1	A	1	A	1	A	1	A	1	A	1	A	1	A	1	2	2	2	2	2	2	2	2
211	A2	内科	D	D	1	D	1	D	1	D	1	D	1	D	1	D	1	D	1	2	2	2	2	2	2	2	2
212	A1	内科	C	A	0	A	0	A	0	B	0	C	1	C	1	C	1	C	1	0	0	0	0	2	2	2	2
213	A2	内科	A	C	0	C	0	C	0	C	0	A	1	A	1	A	1	A	1	0	0	0	0	2	2	2	2
214	A2	内科	C	A	0	A	0	A	0	A	0	C	1	C	1	C	1	C	1	0	0	0	0	2	2	2	2
215	A1	内科	B	B	1	B	1	B	1	B	1	B	1	B	1	B	1	B	1	2	2	2	2	2	2	2	2
216	A1	内科	A	A	1	A	1	A	1	A	1	A	1	A	1	A	1	A	1	2	2	2	2	2	2	2	2
217	A2	内科	C	C	1	C	1	C	1	C	1	C	1	C	1	C	1	C	1	2	2	2	2	2	2	2	2
218	A2	内科	B	C	0	C	0	C	0	C	0	A	0	A	0	A	0	A	0	0	0	0	0	0	0	0	0
219	A2	内科	B	B	1	B	1	B	1	B	1	B	1	B	1	B	1	B	1	2	2	2	2	2	2	2	2
220	A2	内科	D	C	0	C	0	C	0	C	0	C	0	C	0	C	0	C	0	0	0	0	0	0	0	0	0
221	A1	内科	C	C	1	C	1	C	1	C	1	C	1	C	1	C	1	C	1	2	2	2	2	2	2	2	2
222	A1	外科	B	B	1	A	0	C	0	B	1	B	1	B	1	B	1	B	1	0	0	0	2	2	2	2	2
223	A1	外科	C	C	1	C	1	C	1	C	1	B	0	B	0	B	0	B	0	2	2	2	2	0	0	0	0
224	A1	外科	C	B	0	B	0	B	0	B	0	A	0	A	0	A	0	A	0	0	0	0	0	0	0	0	0
225	A1	外科	D	D	1	D	1	D	1	D	1	D	1	D	1	D	1	D	1	2	2	2	2	2	2	2	2
226	A2	外科	C	C	1	C	1	C	1	C	1	C	1	C	1	C	1	C	1	2	2	2	2	2	2	2	2
227	A1	外科	B	B	1	D	0	B	1	B	1	D	0	B	1	D	0	D	0	0	0	2	2	0	2	0	0
228	A1	外科	D	C	0	C	0	C	0	D	1	D	1	D	1	D	1	D	1	0	0	0	2	2	2	2	2
229	A1	外科	D	D	1	D	1	D	1	D	1	D	1	D	1	D	1	D	1	2	2	2	2	2	2	2	2
230	A1	外科	D	B	0	B	0	B	0	B	0	D	1	D	1	D	1	D	1	0	0	0	0	2	2	2	2
231	A1	外科	C	B	0	B	0	B	0	B	0	B	0	B	0	B	0	B	0	0	0	0	0	0	0	0	0
232	A2	外科	C	A	0	A	0	A	0	A	0	C	1	C	1	C	1	C	1	0	0	0	0	2	2	2	2
233	A3	内科	C	C	1	C	1	C	1	C	1	C	1	D	0	D	0	D	0	2	2	2	2	2	0	0	0
234	A3	内科	A	C	0	C	0	C	0	C	0	A	1	A	1	A	1	A	1	0	0	0	0	2	2	2	2
235	A3	内科	B	C	0	C	0	C	0	C	0	B	1	B	1	B	1	B	1	0	0	0	0	2	2	2	2
236	A3	内科	D	C	0	D	1	C	0	D	1	A	0	A	0	A	0	A	0	2	2	0	2	0	0	0	0
237	A3	内科	C	B	0	B	0	B	0	A	0	B	0	B	0	B	0	A	0	0	0	0	0	0	0	0	0
238	A3	内科	C	C	1	C	1	C	1	C	1	C	1	C	1	C	1	C	1	2	2	2	2	2	2	2	2
239	A3	内科	C	B	0	B	0	B	0	B	0	C	1	C	1	C	1	C	1	0	0	0	0	2	2	2	2
240	A3	内科	A	A	1	A	1	A	1	A	1	A	1	A	1	A	1	A	1	2	2	2	2	2	2	2	2
241	A3	内科	B	B	1	B	1	B	1	B	1	B	1	B	1	B	1	B	1	2	2	2	2	2	2	2	2
242	A3	内科	B	C	0	C	0	C	0	C	0	C	0	C	0	C	0	C	0	0	0	0	0	0	0	0	0
243	A3	内科	C	C	1	C	1	C	1	C	1	C	1	C	1	C	1	C	1	2	2	2	2	2	2	2	2
244	A3	内科	C	C	1	C	1	C	1	C	1	C	1	C	1	C	1	C	1	2	2	2	2	2	2	2	2
245	A3	内科	A	C	0	C	0	C	0	C	0	C	0	C	0	C	0	C	0	0	0	0	0	0	0	0	0
246	A3	内科	B	B	1	B	1	B	1	B	1	B	1	B	1	B	1	B	1	2	2	2	2	2	2	2	2
247	A3	内科	D	D	1	D	1	D	1	D	1	D	1	D	1	D	1	D	1	2	2	2	2	2	2	2	2
248	A3	内科	C	D	0	D	0	D	0	B	0	C	1	C	1	C	1	C	1	0	0	0	0	2	2	2	2
249	A3	内科	C	C	1	C	1	C	1	C	1	C	1	C	1	C	1	C	1	2	2	2	2	2	2	2	2
250	A3	内科	B	B	1	B	1	B	1	B	1	B	1	B	1	B	1	B	1	2	2	2	2	2	2	2	2
251	A3	内科	C	B	0	B	0	B	0	B	0	C	1	C	1	C	1	C	1	0	0	0	0	2	2	2	2
252	A3	内科	A	A	1	A	1	A	1	A	1	A	1	A	1	A	1	C	0	2	2	2	2	2	2	2	0
253	A3	内科	D	D	1	D	1	D	1	D	1	D	1	D	1	D	1	D	1	2	2	2	2	2	2	2	2
254	A3	内科	C	C	1	C	1	C	1	C	1	C	1	C	1	C	1	C	1	2	2	2	2	2	2	2	2
255	A3	内科	A	C	0	C	0	C	0	C	0	B	0	B	0	B	0	B	0	0	0	0	0	0	0	0	0
256	A3	内科	A	A	1	A	1	A	1	A	1	A	1	A	1	A	1	A	1	2	2	2	2	2	2	2	2
257	A3	内科	D	D	1	D	1	D	1	D	1	D	1	D	1	D	1	D	1	2	2	2	2	2	2	2	2
258	A3	外科	C	B	0	B	0	B	0	B	0	C	1	C	1	C	1	C	1	0	0	0	0	2	2	2	2
259	A3	外科	B	B	1	B	1	B	1	B	1	C	0	B	1	B	1	B	1	2	2	2	2	0	2	2	2
260	A3	外科	D	B	0	B	0	B	0	B	0	B	0	B	0	B	0	B	0	0	0	0	0	0	0	0	0
261	A3	外科	C	D	0	D	0	D	0	D	0	C	1	C	1	C	1	C	1	0	0	0	0	2	2	2	2
262	A3	外科	D	D	1	D	1	D	1	D	1	D	1	D	1	D	1	D	1	2	2	2	2	2	2	2	2
263	A3	外科	C	D	0	D	0	D	0	D	0	C	1	C	1	C	1	C	1	0	0	0	0	2	2	2	2
264	A3	外科	B	C	0	C	0	C	0	C	0	A	0	A	0	A	0	A	0	0	0	0	0	0	0	0	0
265	A3	外科	B	A	0	A	0	A	0	A	0	A	0	A	0	A	0	A	0	0	0	0	0	0	0	0	0
266	A3	外科	C	B	0	B	0	B	0	B	0	B	0	B	0	B	0	B	0	0	0	0	0	0	0	0	0
267	A3	外科	D	D	1	D	1	D	1	C	0	D	1	D	1	D	1	D	1	2	2	2	0	2	2	2	2
268	A3	外科	A	B	0	B	0	B	0	B	0	A	1	A	1	A	1	A	1	0	0	0	0	2	2	2	2
269	A3	外科	B	D	0	D	0	B	1	D	0	B	1	B	1	B	1	B	1	0	0	2	0	2	2	2	2
270	A3	外科	D	D	1	D	1	D	1	D	1	D	1	D	1	D	1	D	1	2	2	2	2	2	2	2	2
271	A3	外科	B	B	1	B	1	B	1	B	1	B	1	B	1	B	1	B	1	2	2	2	2	2	2	2	2
272	A3	外科	D	C	0	C	0	C	0	C	0	C	0	C	0	C	0	C	0	0	0	0	0	0	0	0	0
273	A1	医学人文	A	A	1	A	1	A	1	A	1	A	1	A	1	A	1	A	1	2	2	2	2	2	2	2	2
274	A1	医学人文	D	D	1	D	1	D	1	D	1	C	0	C	0	C	0	C	0	2	2	2	2	0	0	0	0
275	A1	医学人文	A	A	1	A	1	A	1	A	1	A	1	A	1	A	1	A	1	2	2	2	2	2	2	2	2
276	A1	医学人文	D	D	1	D	1	D	1	D	1	D	1	D	1	D	1	D	1	2	2	2	2	2	2	2	2
277	A1	医学人文	A	A	1	A	1	A	1	A	1	A	1	A	1	A	1	A	1	2	2	2	2	2	2	2	2
278	A1	医学人文	C	C	1	C	1	C	1	C	1	C	1	C	1	C	1	C	1	2	2	2	2	2	2	2	2
279	A1	医学人文	D	D	1	D	1	D	1	D	1	D	1	D	1	D	1	D	1	2	2	2	2	2	2	2	2
280	A1	医学人文	D	D	1	D	1	D	1	D	1	D	1	D	1	D	1	D	1	2	2	2	2	2	2	2	2
281	B	生理	A	D	0	D	0	D	0	D	0	A	1	A	1	A	1	A	1	0	0	0	0	1.5	1.5	1.5	1.5
282	B	生理	D	D	1	D	1	D	1	D	1	A	0	A	0	A	0	D	1	1.5	1.5	1.5	1.5	0	0	0	1.5
283	B	生理	A	A	1	A	1	A	1	A	1	A	1	A	1	A	1	A	1	1.5	1.5	1.5	1.5	1.5	1.5	1.5	1.5
284	B	生理	D	B	0	B	0	B	0	B	0	B	0	B	0	B	0	B	0	0	0	0	0	0	0	0	0
285	B	生化	A	B	0	B	0	B	0	B	0	A	1	A	1	A	1	A	1	0	0	0	0	1.5	1.5	1.5	1.5
286	B	生化	A	B	0	B	0	B	0	B	0	B	0	A	1	A	1	B	0	0	0	0	0	0	1.5	1.5	0
287	B	生化	B	B	1	B	1	B	1	B	1	B	1	B	1	B	1	B	1	1.5	1.5	1.5	1.5	1.5	1.5	1.5	1.5
288	B	生化	C	C	1	C	1	C	1	C	1	A	0	A	0	A	0	A	0	1.5	1.5	1.5	1.5	0	0	0	0
289	B	病理	A	B	0	B	0	B	0	B	0	B	0	B	0	B	0	B	0	0	0	0	0	0	0	0	0
290	B	病理	C	C	1	C	1	C	1	C	1	C	1	C	1	C	1	C	1	1.5	1.5	1.5	1.5	1.5	1.5	1.5	1.5
291	B	病理	A	B	0	B	0	B	0	B	0	A	1	A	1	A	1	A	1	0	0	0	0	1.5	1.5	1.5	1.5
292	B	病理	D	C	0	D	1	C	0	D	1	D	1	D	1	D	1	D	1	1.5	1.5	0	1.5	1.5	1.5	1.5	1.5
293	B	内科	A	B	0	B	0	B	0	B	0	A	1	A	1	A	1	A	1	0	0	0	0	1.5	1.5	1.5	1.5
294	B	内科	C	C	1	C	1	C	1	C	1	C	1	C	1	C	1	C	1	1.5	1.5	1.5	1.5	1.5	1.5	1.5	1.5
295	B	内科	D	A	0	A	0	A	0	B	0	C	0	C	0	C	0	D	1	0	0	0	0	0	0	0	1.5
296	B	内科	D	A	0	A	0	A	0	A	0	A	0	A	0	A	0	A	0	0	0	0	0	0	0	0	0
297	B	外科	B	B	1	B	1	B	1	B	1	B	1	B	1	B	1	B	1	1.5	1.5	1.5	1.5	1.5	1.5	1.5	1.5
298	B	外科	C	C	1	C	1	C	1	C	1	A	0	A	0	D	0	D	0	1.5	1.5	1.5	1.5	0	0	0	0
299	B	外科	A	C	0	C	0	C	0	C	0	A	1	A	1	A	1	A	1	0	0	0	0	1.5	1.5	1.5	1.5
300	B	外科	D	D	1	D	1	D	1	D	1	D	1	D	1	D	1	D	1	1.5	1.5	1.5	1.5	1.5	1.5	1.5	1.5
301	X	生理	AB	ABD	0	AB	1	ABD	0	AB	1	AB	1	AB	1	AB	1	AB	1	2	2	0	2	2	2	2	2
302	X	生理	ABCD	ABD	0	ABD	0	ABD	0	ABD	0	ACD	0	ACD	0	ABCD	1	ACD	0	0	0	0	0	0	0	2	0
303	X	生理	ABD	BCD	0	BC	0	BCD	0	BCD	0	BCD	0	BCD	0	BCD	0	BCD	0	0	0	0	0	0	0	0	0
304	X	生理	AD	AD	1	AD	1	D	0	ABD	0	C	0	C	0	C	0	C	0	2	2	0	0	0	0	0	0
305	X	生理	AD	ACD	0	ACD	0	ACD	0	ACD	0	AC	0	AC	0	AC	0	AC	0	0	0	0	0	0	0	0	0
306	X	生理	ABD	ABCD	0	AC	0	ABCD	0	ABCD	0	AB	0	ABD	1	ABD	1	AB	0	0	0	0	0	0	2	2	0
307	X	生化	BD	BD	1	BD	1	BD	1	BD	1	BD	1	BD	1	B	0	BD	1	2	2	2	2	2	2	0	2
308	X	生化	AD	AD	1	AD	1	AD	1	AD	1	A	0	ABD	0	A	0	A	0	2	2	2	2	0	0	0	0
309	X	生化	BCD	A	0	ABD	0	AD	0	ABD	0	BD	0	BD	0	BD	0	BD	0	0	0	0	0	0	0	0	0
310	X	生化	ABCD	A	0	A	0	A	0	A	0	AB	0	AB	0	AB	0	AB	0	0	0	0	0	0	0	0	0
311	X	生化	ABC	ABD	0	ABD	0	ABD	0	ABD	0	AB	0	AB	0	AB	0	AB	0	0	0	0	0	0	0	0	0
312	X	生化	ABCD	BCD	0	BCD	0	ACD	0	ACD	0	ABCD	1	ABCD	1	ABCD	1	ABCD	1	0	0	0	0	2	2	2	2
313	X	病理	BD	D	0	D	0	D	0	D	0	BD	1	BD	1	BD	1	BD	1	0	0	0	0	2	2	2	2
314	X	病理	ABC	A	0	A	0	A	0	A	0	AB	0	A	0	AB	0	AB	0	0	0	0	0	0	0	0	0
315	X	病理	AB	BD	0	BD	0	B	0	BD	0	ABD	0	ABD	0	AB	1	ABD	0	0	0	0	0	0	0	2	0
316	X	病理	CD	D	0	D	0	D	0	CD	1	CD	1	CD	1	CD	1	CD	1	0	0	0	2	2	2	2	2
317	X	病理	ABCD	ABD	0	ABD	0	ABD	0	ABD	0	ABCD	1	ABCD	1	ABCD	1	ABCD	1	0	0	0	0	2	2	2	2
318	X	病理	BC	BC	1	BC	1	B	0	BC	1	BC	1	BC	1	BC	1	BC	1	2	2	0	2	2	2	2	2
319	X	内科	ABCD	ABD	0	ABD	0	ABD	0	ABD	0	ABCD	1	ABCD	1	ABCD	1	ABCD	1	0	0	0	0	2	2	2	2
320	X	内科	ACD	ACD	1	ACD	1	ACD	1	ACD	1	ACD	1	ACD	1	ABCD	0	ABCD	0	2	2	2	2	2	2	0	0
321	X	内科	ACD	ABD	0	ABD	0	ABD	0	AD	0	ACD	1	ACD	1	ACD	1	ACD	1	0	0	0	0	2	2	2	2
322	X	内科	BCD	BCD	1	BCD	1	BCD	1	BCD	1	BCD	1	BCD	1	BCD	1	BCD	1	2	2	2	2	2	2	2	2
323	X	内科	ABD	ABD	1	ABD	1	ABD	1	ABCD	0	ABD	1	ABD	1	ABD	1	ABD	1	2	2	2	0	2	2	2	2
324	X	内科	ACD	ACD	1	ACD	1	ACD	1	ACD	1	ACD	1	ACD	1	ACD	1	ACD	1	2	2	2	2	2	2	2	2
325	X	外科	ABD	ABD	1	ABD	1	ABD	1	ABD	1	ABD	1	ABD	1	ABD	1	ABD	1	2	2	2	2	2	2	2	2
326	X	外科	ABC	AC	0	AC	0	AC	0	AC	0	AC	0	AC	0	AC	0	ABC	1	0	0	0	0	0	0	0	2
327	X	外科	ABD	ABCD	0	ABCD	0	ABD	1	ABD	1	AB	0	AB	0	AB	0	AB	0	0	0	2	2	0	0	0	0
328	X	外科	ABC	A	0	A	0	A	0	A	0	ABCD	0	ABCD	0	ABCD	0	ABCD	0	0	0	0	0	0	0	0	0
329	X	外科	AC	ABCD	0	ABCD	0	ABCD	0	ABCD	0	AC	1	AC	1	AC	1	ABC	0	0	0	0	0	2	2	2	0
330	X	外科	ABC	ABCD	0	ABCD	0	ABD	0	ABCD	0	AB	0	AB	0	AB	0	AB	0	0	0	0	0	0	0	0	0
																				288	288	280.5	291.5	411	411.5	411.5	407.5

## Sheet: 试题
序号	题目	A选项	B选项	C选项	D选项	正确答案	题型	学科
1	下列关于人体内环境概念的描述，错误的是	A.机体内的全部液体	B.细胞赖以生存的环境	C.其理化性质变动很小	D.生物进化的结果	A	A1	生理
2	实测神经细胞静息电位略小于钾平衡电位的主要原因是	A.在钾外流背景上存在少量钠内流	B.在钾外流背景上存在少量钙内流	C.在钾外流背景上存在一定的氯内流	D.在钾外流背景上存在钠泵生电作用	A	A1	生理
3	神经-肌接头兴奋传递中，终板电位的产生以钠内流为主的原因是	A.阳离子中Nat的活动度最大	B.阳离子中Na的直径最小	C.ACh 受体阳离子通道对 Na*的通透性最大	D.静息时Nat内向驱动力大于K+外向驱动力	D	A1	生理
4	血管性血友病的发生机制是	A.FⅧ缺陷	B.PF，缺乏	C.vWF 缺陷	D.Vit.K缺乏	C	A1	生理
5	心室压力-容积环向左扩大，收缩末期压力-容积关系曲线斜率增大，表示心功能的改变是	A.前负荷增加	B.后负荷增加	C.心室顺应性减小	D.心肌收缩能力增强	D	A1	生理
6	长时间卧床者突然站起时感觉头晕、眼前发黑的主要原因是	A.循环血量减少	B.静脉回流减少	C.心泵功能减弱	D.降压反射敏感性降低	B	A1	生理
7	气/血流比值异常通常表现为缺氧，与其发生原因无关的叙述是	A.CO2的扩散系数远大于 O2的扩散系数	B.动脉血与静脉血间 PO2差远高于PCO2差	C.氧解离曲线上段平坦，增加通气量无助于摄O。	D.外周化学感受器对缺氧敏感，对 CO。潴留易适应	D	A1	生理
8	胆石症病人切除胆囊后最可能出现的情况是	A.不会再发生胆道结石	B.胆汁排出量明显减少	C.增加消化性溃疡风险	D.影响脂肪性食物的消化	D	A1	生理
9	物理热价和生物热价不相等的营养物质是	A. 糖类	B.蛋白质	C.植物性脂肪	D.动物性脂肪	B	A1	生理
10	正常人在下列情况下尿量无明显改变的是	A.一次性饮清水 1000 ml	B.一次性饮糖水 1000 ml	C.一次性饮生理盐水 1000 ml	D.一次性静脉输入生理盐水 1000 ml	C	A1	生理
11	用新斯的明治疗重症肌无力的作用机制是	A.模拟乙酰胆碱	B.抑制胆碱酯酶	C.激活 ACh受体通道	D.增大终板电位幅度	B	A1	生理
12	临床上长期大剂量使用呋塞米而引起感音性耳聋的原因是	A.损伤内毛细胞	B.损伤外毛细胞	C.阻碍内淋巴中高钾形成	D.阻碍听神经冲动传导	C	A1	生理
13	使用左旋多巴治疗帕金森病时，不能缓解的症状是	A.动作缓慢	B.静止性震颤	C. 肌张力增高	D.随意运动减少	B	A1	生理
14	血液中胰岛素样生长因子-1水平明显升高，常提示的疾病是	A.侏儒症	B.呆小症	C. 糖尿病	D.肢端肥大症	D	A1	生理
15	实验切除双侧肾上腺的动物很快死亡的主要原因是	A.缺乏肾上腺髓质素	B.缺乏肾上腺髓质激素	C.缺乏肾上腺皮质激素	D.缺乏血管紧张素Ⅱ	C	A1	生理
16	妊娠期妇女由胎盘合成和分泌的主要雌激素成分是	A.雌酮	B. 雌二醇	C.雌三醇	D.己烯雌酚	C	A1	生理
17	“亮氨酸拉链"属于蛋白质的结构是	A.一级结构	B.β-转角	C.模体	D.结构域	C	A1	生化
18	酶促反应中"邻近效应"的含义是	A.底物在酶活性中心相互接近	B.酶与辅酶之间相互接近	C.酶必需基团之间相互接近	D.酶与抑制剂之间相互接近	A	A1	生化
19	寡霉素与ATP合酶的结合部位是	A.α亚基	B.β亚基	C.γ亚基	D.c 亚基	D	A1	生化
20	肌肉组织氨基酸脱氨基的机制是	A.甲硫氨酸循环	B.三羧酸循环	C.乳酸循环	D.丙氨酸-葡萄糖循环	D	A1	生化
21	一碳单位参与直接生成的物质是	A.dCMP	B. dAMP	C. dTMP	D. dGMP	C	A1	生化
22	具有逆转录酶活性的酶是	A.光复活酶	B. DNA聚合酶δ	C.端粒酶	D.RNA聚合酶Ⅱ	C	A1	生化
23	真核生物转录生成单顺反子 mRNA的含义是	A.一个 DNA生成一个mRNA	B.一个mRNA编码一条多肽链	C.一个mRNA 逆转录生成一个	D.不同细胞产生同一多肽链	B	A1	生化
24	由 RNA发挥催化作用的酶是	A.氨基酰-tRNA 合成酶	B. 脱甲酰基酶	C.二硫键异构酶	D. 肽酰转移酶	D	A1	生化
25	能够调控真核生物转录的 DNA元件是	A.增强子	B.操作子	C.CAP结合位点	D.阻遏蛋白基因	A	A1	生化
26	符合"转染"含义的技术操作是	A.用电穿孔技术将外源 DNA转入大肠埃希菌	B.用质粒将外源 DNA 转入动物细胞	C.用病毒载体将外源 DNA转入大肠埃希菌	D.用转基因技术克隆动物	B	A1	生化
27	能与富含脯氨酸的蛋白质结合的分子结构域是	A.SH2	B. SH3	C.PH	D.PTB	B	A1	生化
28	基因上游插入外源沉默子的可能结果是	A.编码的肽链缩短	B.终止密码提前	C.基因转录减慢	D.点突变可能性增加	C	A1	生化
29	关于化生的描述，错误的是	A.由成熟细胞转变所致	B.可增强局部抵御刺激的能力	C.通常发生在同源性细胞之间	D.可发生在上皮组织或间叶组织	A	A1	病理
30	细小动脉管壁常见的坏死是	A.凝固性坏死	B.液化性坏死	C.脂肪坏死	D.纤维素样坏死	D	A1	病理
31	与黏膜相关淋巴组织淋巴瘤发生关系密切的细菌是	A.金黄色葡萄球菌	B.草绿色链球菌	C.幽门螺杆菌	D.大肠埃希菌	C	A1	病理
32	急性重型肝炎中残留有少量肝细胞，其多见的部位是	A.中央静脉周围	B.肝小叶周边	C.全小叶随机分布	D.残留的网状支架旁	B	A1	病理
33	女性，45岁。自觉双手指关节疼痛 2年，近半年感觉关节僵硬。血清学检查∶类风湿因子阳性。该患者关节内的主要病理改变是	A.大量嗜酸性粒细胞浸润	B.肉芽肿性炎	C.非化脓性增生性滑膜炎	D.浆液渗出性炎	C	A2	病理
34	胃癌好发的部位是	A.胃前壁	B. 胃后壁	C.胃窦	D.胃底	C	A1	病理
35	关于心衰细胞的叙述，正确的	A.心衰时出现的形态特殊的心肌细胞	B.肺内吞噬炭末的巨噬细胞	C.肺内吞噬含铁血黄素的巨噬细胞	D.肺内吞噬脂质的巨噬细胞	C	A1	病理
36	透明血栓的主要成分是	A.纤维蛋白	B.血小板	C.红细胞	D.白细胞	A	A1	病理
37	导致支气管扩张症的主要病变基础是	A.支气管纤毛柱状上皮的鳞状上皮化生	B.支气管壁的黏液腺大量增生	C.支气管壁结构破坏	D. 肺组织纤维化	C	A1	病理
38	电镜下，驼峰状沉积物位于肾小球毛细血管基膜表面的疾病是	A.急进性肾小球肾炎	B.急性弥漫性增生性肾小球肾炎	C.系膜增生性肾小球肾炎	D.膜增生性肾小球肾炎	B	A1	病理
39	绒毛膜癌的组织学特点是	A.肿瘤自身无间质血管	B.癌组织出血坏死不明显	C.癌细胞形成绒毛结构	D.由分化不良的细胞滋养层细胞构成	A	A1	病理
40	间质内常有淀粉样物质沉着的甲状腺肿瘤是	A.未分化癌	B. 髓样癌	C.滤泡癌	D.乳头状癌	B	A1	病理
41	符合肝细胞性黄疸检验特点的是	A.尿胆原降低	B.尿胆红素阳性	C.血非结合胆红素显著减少	D.血结合胆红素显著减少	B	A1	内科
42	诊断慢性阻塞性肺疾病的肺功能标准是	A.吸入支气管扩张剂后 FEV1<80%计值	B.吸入支气管扩张剂后FEV1<70%计值	C.吸入支气管扩张剂后FEV1/FVC<80%	D.吸入支气管扩张剂后 FEV1/FVC<70%	D	A1	内科
43	男性，23 岁。接触花粉后突发喘憋半小时，家人送至急诊。既往体健。查体∶意识模糊，双肺呼吸音明显减低，心率135次/分，律齐。鼻导管吸氧5 L/min的情况下查动脉血气分析示 pH 7.10，PaCO2 92 mmHg，PaO2 65 mmHg，下一步治疗措施错误的是	A.雾化吸人支气管扩张剂	B.静脉应用糖皮质激素	C.气管插管机械通气	D.静脉应用大剂量利尿剂	D	A2	内科
44	血源性肺脓肿最常见的致病菌是	A.金黄色葡萄球菌	B.军团菌	C.厌氧菌	D.铜绿假单胞菌	A	A1	内科
45	男性，60岁。高血压病20年，血压最高 190/100 mmHg，无自觉不适，未规律治疗。来院 健康体检∶P 62次/分，BP180/90 mmHg，心肺（-）。化验∶尿蛋白（＋），血 TC6.4 mmol/ L，HDL-C0.98 mmol/L，LDL-C4.96 mmol/L，Glu 8.6 mmol/L，Cr122 μmol/L， UA 365 μmol/L。该患者应首选的降压药物是	A.培哚普利	B.氨氯地平	C.吲达帕胺	D.比索洛尔	A	A2	内科
46	男性，69岁。因2小时前（凌晨5∶00）在睡眠中突发心前区疼痛伴大汗，自服速效救心丸无效，急送来院（晨7∶00）。即刻作心电图为∶ⅡⅢ、aVF导联 ST段弓背向上抬高0.2～0.4 mV。采 血检查，最可能异常的项目是	A.肌钙蛋白T	B.肌酸激酶同工酶CK-MB	C.谷草转氨酶	D.肌红蛋白	D	A2	内科
47	一般不会在急性心肌炎病人出现的临床表现是	A.心脏压塞	B.猝死	C.急性肺水肿	D.酷似急性心肌梗死	A	A1	内科
48	女性，46岁。因活动后出现心前区疼痛 2个月，每次自含硝酸甘油无效来诊。既往有高血压病、关节炎史。查体∶P 80次/分，BP 150/65 mmHg，BMI 35 kg/m2，甲状腺无肿大，双肺（一），心界向左扩大，心律整，心尖部 S.减弱，可闻及舒张早中期隆隆样杂音，胸骨左缘第 3肋间可闻及舒张期叹气样杂音，双下肢水肿（±）。导致该患者心前区疼痛的最主要病因是	A.冠心病，高血压病	B.肥厚性梗阻型心肌病	C.二尖瓣狭窄	D.主动脉瓣关闭不全	D	A2	内科
49	下列不属于胃食管反流病并发症的是	A.食管狭窄	B.食管憩室	C.上消化道出血	D.Barrett 食管	B	A1	内科
50	男性，25岁。2年来反复出现上腹痛，一般多发生于进餐1小时后。1天来呕吐咖啡渣样胃内容物伴黑便1次。既往无肝炎病史。查体∶BP 100/60 mmHg，心率92次/分，心律整，上腹部轻压痛，肝脾肋下未触及。最可能的诊断是	A.胃溃疡出血	B.十二指肠溃疡出血	C.胃癌出血	D.肝硬化食管胃底静脉曲张破裂出血	A	A2	内科
51	女性;41岁。腹胀、低热3个月。既往有右侧附件结核病史2 年。查体;T37.8 ℃，心肺未见异常;腹壁柔韧感，轻压痛，肝脾触诊不满意，移动性浊音阳性。对确定诊断最有价值的检查是	A.腹部B超	B.腹部CT	C.腹腔穿刺腹水检	D.妇科检查	C	A2	内科
52	男性，21岁。2周前咽痛、发热，体温最高为38.5 ℃，按"上感"治疗后好转，2天来眼睑水肿，尿少。查体∶BP 150/90 mmHg，，双眼睑水肿，心肺腹检查未见异常，双下肢凹陷性水肿（++）。尿常规;蛋白（++），沉渣镜检红细胞20～25个/HP，白细胞0~3个/HP。该患者水肿的主要机制是	A. 醛固酮增高	B.血浆胶体渗透压降低	C.肾小球滤过率下降	D.抗利尿激素过多	C	A2	内科
53	女性，26岁。乏力、头晕2个月。既往月经过多2年。化验血;Hb65g/L，RBC2.8×101/L， MCV69fl，MCHC28%Ret 1.2%WBC4.5×10°/L，PIt 350×10°/L。采用铁剂治疗时，最 早上升的化验项目是	A. Hb	B.RBC	C. MCV	D. Ret	D	A2	内科
54	因Cushing 综合征单侧肾上腺皮质腺瘤行患侧肾上腺切除术，术后糖皮质激素替代治疗一般需要维持的时间是	A.1周左右	B.1个月左右	C.2个月左右	D.6个月至1年或以上	D	A1	内科
55	贝赫切特病的特异性临床表现是	A.颊部蝶形红	B.腮腺肿大	C.针刺反应	D.腹部血管杂音	C	A1	内科
56	下列属于ANCA相关血管炎的疾病是	A.显微镜下多血管炎	B.IgA 血管炎	C.红斑狼疮相关血管炎	D.类风湿关节炎相关血管炎	A	A1	内科
57	下列关于术前准备的叙述中，错误的是	A.高血压患者应继续服用降压药物，避免戒断综合征	B.确有凝血障碍者，择期手术前应作相应治疗	C.肾功能重度损害者，在有效的透析疗法处理下，可耐受手术	D.糖尿病病人术前须将血糖控制到正常才能手术	D	A1	外科
58	下列不需要使用全胃肠外营养的情况是	A.短肠综合征	B.溃疡性结肠炎长期腹泻	C.重症急性胰腺炎	D.胆囊造瘘术后	D	A1	外科
59	麻醉平面达脐部时，相对应的脊神经节段是	A.T6	B. T8	C.T10	D. T12	C	A1	外科
60	男性，32岁。间断吞咽困难伴呕吐 10年。上消化道造影提示食管明显扩张，蠕动减弱，食管末端呈"鸟嘴"样狭窄，狭窄部黏膜尚光滑。宜采用的手术方式是	A.食管大部切除，胃代食管术	B.食管下段、贲门部肌层切开术	C.食管下段、近端胃切除术	D. 腹腔镜胃底折叠术	B	A2	外科
61	有关乳腺癌血行转移的叙述，错误的是	A.癌细胞可经淋巴途径进人静脉	B.癌细胞直接侵入血循环	C.血行转移只发生在肿瘤晚期	D.常见远处转移部位依次为骨、肺、肝	C	A1	外科
62	男性，55 岁。因腹痛1个月来诊。肠镜发现乙状结肠肿物，病理提示中分化腺癌。腹部CT提示乙状结肠肿物，5 cm×4 cm 大小，侵及浆膜，肝左外叶可见直径2 cm 转移灶，腹腔内未见肿大淋巴结。首选的治疗措施是	A.结肠癌根治术	B.结肠癌根治联合肝左外叶切除术	C.全身化疗	D.局部放疗	B	A2	外科
63	男性，65岁。上腹部不适、食欲不振2个月，体重下降。近 20 天来出现皮肤、巩膜黄染并进行性加重。粪便色灰白，尿色黄。查体∶肝、脾未触及，深呼吸时，于右肋缘下可触及半球状肿物.墨菲征（-），化验血∶TBil 230 μmol/L，DBil 186μmol/L。最可能的诊断是	A.慢性肝炎	B. 胆总管结石	C.胰头癌	D.肝癌	C	A2	外科
64	下列不属于绞窄性肠梗阻典型临床表现的是	A.早期出现休克	B.腹胀	C.腹膜炎体征	D.血便	B	A1	外科
65	站立前期先天性髋关节脱位的典型体征是	A.屈髋畸形	B.骨盆挤压试验（+）	C.摇摆式跛行	D.弹入试验（Ortolani）（+）	D	A1	外科
66	单纯腰椎间盘突出症行经皮腰椎间盘切除术的适应证是	A.膨出型	B.经骨突出型	C.脱出型	D.Schmorl 结节	C	A1	外科
67	骨盆骨折最常见的并发症是	A.尿道损伤	B.膀胱损伤	C.肾脏损伤	D.直肠损伤	A	A1	外科
68	男性，28岁。半小时前在山区修建公路时突发上腹部剧痛，持续并加重，近一年来常有空腹上腹痛。此时工地医生做体格检查，对该患者病因诊断最有价值的体征是	A.心率加快106次/分	B.上腹部明显压痛	C.肠鸣音减弱	D.肝浊音界消失	D	A3	内科
69	男性，28岁。半小时前在山区修建公路时突发上腹部剧痛，持续并加重，近一年来常有空腹上腹痛。根据上述体征，可初步判断患者的疾病是	A.急性心肌梗死	消化道穿孔	C.急性肠梗阻	D.急性胰腺炎	B	A3	内科
70	女性.35岁。因2个月来渐进性乏力、心悸、头晕来诊。平素食欲差，近5年来月经长期每 20天左右一次，每次持续7～8天，量多。查体∶T37.2℃，P102次/分，BP 108/68mmHg。皮肤干燥，脸结膜苍白，双肺（—），心律整，心尖部可闻及 3/6 级收缩期吹风样杂音，肝脾肋下未及.下肢不肿。根据上述病史及体征，最可能的诊断是	A.急性风湿热	B.结核病	C.缺铁性贫血	D.甲状腺功能减退症	C	A3	内科
71	女性.35岁。因2个月来渐进性乏力、心悸、头晕来诊。平素食欲差，近5年来月经长期每 20天左右一次，每次持续7～8天，量多。查体∶T37.2℃，P102次/分，BP 108/68mmHg。皮肤干燥，脸结膜苍白，双肺（—），心律整，心尖部可闻及 3/6 级收缩期吹风样杂音，肝脾肋下未及.下肢不肿。该患者还可能出现的体征是	A.柞状指	B.爪形手	C.匙状甲	D.手末端指节肿大	C	A3	内科
72	女性.35岁。因2个月来渐进性乏力、心悸、头晕来诊。平素食欲差，近5年来月经长期每 20天左右一次，每次持续7～8天，量多。查体∶T37.2℃，P102次/分，BP 108/68mmHg。皮肤干燥，脸结膜苍白，双肺（—），心律整，心尖部可闻及 3/6 级收缩期吹风样杂音，肝脾肋下未及.下肢不肿。下列不支持上述诊断的外周血检查结果是	A.红细胞形态大小不等	B.血小板可增高	C. 白细胞可正常	D.出现镰形红细胞	D	A3	内科
73	女性.56岁。劳累后发热1周，体温最高39.5℃，伴多汗、纳差，体重下降 2公斤，同时出现右侧季肋部疼痛，疼痛较剧烈，夜间无法安睡，于外院输注哌拉西林/他唑巴坦3天无效收入院。既往史;类风湿关节炎 20年，平素每日服用来氟米特及强的松治疗，病情稳定。入院时胸片显示右侧胸腔积液。胸腔穿刺化验结果∶胸水比重1.038，白细胞 16800×106/L，多核细胞 80%单核细胞 20%，LDH 3367 U/L，ADA 116 U/L。该患者最可能的诊断是	A.结核性胸膜炎	B. 恶性胸腔积液	C. 脓胸	D.类风湿相关胸腔积液	C	A3	内科
74	女性.56岁。劳累后发热1周，体温最高39.5℃，伴多汗、纳差，体重下降 2公斤，同时出现右侧季肋部疼痛，疼痛较剧烈，夜间无法安睡，于外院输注哌拉西林/他唑巴坦3天无效收入院。既往史;类风湿关节炎 20年，平素每日服用来氟米特及强的松治疗，病情稳定。入院时胸片显示右侧胸腔积液。胸腔穿刺化验结果∶胸水比重1.038，白细胞 16800×106/L，多核细胞 80%单核细胞 20%，LDH 3367 U/L，ADA 116 U/L。为明确诊断，首选的检查是	A.胸水找肿瘤细胞	B.胸水细菌培养＋药敏试验	C.胸水结核菌培养	D.胸水类风湿因子检查	B	A3	内科
75	女性.56岁。劳累后发热1周，体温最高39.5℃，伴多汗、纳差，体重下降 2公斤，同时出现右侧季肋部疼痛，疼痛较剧烈，夜间无法安睡，于外院输注哌拉西林/他唑巴坦3天无效收入院。既往史;类风湿关节炎 20年，平素每日服用来氟米特及强的松治疗，病情稳定。入院时胸片显示右侧胸腔积液。胸腔穿刺化验结果∶胸水比重1.038，白细胞 16800×106/L，多核细胞 80%单核细胞 20%，LDH 3367 U/L，ADA 116 U/L。最重要的治疗是	A.全身化疗	B.胸腔积液引流	C.使用4联抗结核药物治疗	D.增加强的松剂量或加用免疫抑制剂治疗	B	A3	内科
76	男性，66 岁。半年来劳累后心悸、气短，1周来发热、咳嗽，心悸，气短症状明显加重，夜间不能平卧，尿少，下肢水肿。既往有高血压、心脏扩大病史。查体∶T38.1℃，P 88次/分，R 18次/分，BP110/70 mmHg。半卧位，颈静脉充盈，双肺均可闻及湿啰音，心界向左扩大;心率118次/分，心律绝对不整，心尖部可闻及 3/6级收缩期吹风样音，双下肢凹陷性水肿（十十）。超声心动图显示左房、左室扩大，左室壁弥漫性运动障碍，LVEF 40%。该患者目前最主要的诊断是	A.瓣膜性心脏病	B.原发性高血压	C.扩张型心肌病	D.冠心病	C	A3	内科
77	男性，66 岁。半年来劳累后心悸、气短，1周来发热、咳嗽，心悸，气短症状明显加重，夜间不能平卧，尿少，下肢水肿。既往有高血压、心脏扩大病史。查体∶T38.1℃，P 88次/分，R 18次/分，BP110/70 mmHg。半卧位，颈静脉充盈，双肺均可闻及湿啰音，心界向左扩大;心率118次/分，心律绝对不整，心尖部可闻及 3/6级收缩期吹风样音，双下肢凹陷性水肿（十十）。超声心动图显示左房、左室扩大，左室壁弥漫性运动障碍，LVEF 40%。该患者即刻选用的治疗药物，不正确的是	A.利尿剂	B.β受体拮抗剂	C.抗凝药	D.血管紧张素转换酶抑制剂	B	A3	内科
78	男性，66 岁。半年来劳累后心悸、气短，1周来发热、咳嗽，心悸，气短症状明显加重，夜间不能平卧，尿少，下肢水肿。既往有高血压、心脏扩大病史。查体∶T38.1℃，P 88次/分，R 18次/分，BP110/70 mmHg。半卧位，颈静脉充盈，双肺均可闻及湿啰音，心界向左扩大;心率118次/分，心律绝对不整，心尖部可闻及 3/6级收缩期吹风样音，双下肢凹陷性水肿（十十）。超声心动图显示左房、左室扩大，左室壁弥漫性运动障碍，LVEF 40%。该患者治疗1周后，体温正常，心悸气短症状缓解，夜间可平卧，下肢水肿消失。查体∶P68次/分，BP125/70 mmHg，左下肺偶闻及湿啰音，心率92次/分，心律绝对不整，杂音同前。对该患者在制定长期治疗心功能不全的方案中，不正确的是	A.坚持服用ACEI或 ARB类药物	B.选用β受体拮抗剂	C.选用醛固酮受体拮抗剂	D.选用钙通道阻滞剂	D	A3	内科
79	男性，55岁。发热、呕吐、腹泻1天，烦躁不安、意识障碍1小时急诊入院。查体;T37.8 ℃，P 90 次/分.BP110/70 mmHg，神志模糊，颈部及前胸皮肤可见蝴蛛痣.巩膜轻度黄染，心肺未见异常，腹软，肝肋下未触及，脾肋下2 cm。血常规;Hb 112g/L，WBC 3.4×109/L，Plt 98×109/L∶尿常规∶蛋白（±），糖（十），沉渣镜检（-）。最可能的诊断是	A.肝性脑病	B.糖尿病酮症酸中毒	C. 脑血管病	D. 尿毒症	A	A3	内科
80	男性，55岁。发热、呕吐、腹泻1天，烦躁不安、意识障碍1小时急诊入院。查体;T37.8 ℃，P 90 次/分.BP110/70 mmHg，神志模糊，颈部及前胸皮肤可见蝴蛛痣.巩膜轻度黄染，心肺未见异常，腹软，肝肋下未触及，脾肋下2 cm。血常规;Hb 112g/L，WBC 3.4×109/L，Plt 98×109/L∶尿常规∶蛋白（±），糖（十），沉渣镜检（-）。对确诊最有价值的检查是	A.血糖	B.血氨	C. 血肌酐	D. 头颅CT	B	A3	内科
81	男性，55岁。发热、呕吐、腹泻1天，烦躁不安、意识障碍1小时急诊入院。查体;T37.8 ℃，P 90 次/分.BP110/70 mmHg，神志模糊，颈部及前胸皮肤可见蝴蛛痣.巩膜轻度黄染，心肺未见异常，腹软，肝肋下未触及，脾肋下2 cm。血常规;Hb 112g/L，WBC 3.4×109/L，Plt 98×109/L∶尿常规∶蛋白（±），糖（十），沉渣镜检（-）。为缓解患者的躁动，首选的治疗药物是	A. 苯巴比妥	B. 地西泮	C. 水合氯醛	D.异丙嗪	D	A3	内科
82	女性，24 岁。2天来突然出现发热伴尿频、尿急、尿痛来诊。既往体健。查体∶T38℃，左肾区有叩击痛。最可能的诊断是	A.急性膀胱炎	B.急性肾盂肾炎	C.尿道综合征	D.肾结核	B	A3	内科
83	女性，24 岁。2天来突然出现发热伴尿频、尿急、尿痛来诊。既往体健。查体∶T38℃，左肾区有叩击痛。下列尿检结果最支持该患者诊断的是	A.蛋白（±）	B.沉渣镜检红细胞20～25个/HP	C.沉渣镜检白细胞 10～15个/HP	D.沉渣镜检见白细胞管型	D	A3	内科
84	女性，24 岁。2天来突然出现发热伴尿频、尿急、尿痛来诊。既往体健。查体∶T38℃，左肾区有叩击痛。最有效的治疗是	A.3天疗程 SMZ-TMP疗法	B.10～14天疗程喹诺酮类疗法	C。规范抗结核治疗	D. 降温处理	B	A3	内科
85	女性，25岁。乏力、腹胀、消瘦1个半月。查体∶心肺未见异常，腹软，肝肋下1cm，脾肋下7 cm。化验血∶Hb125g/L，WBC91.5×10/L，分类∶中幼粒细胞6%晚幼粒细胞11%杆状核粒 细胞 23%分叶中性粒细胞33%嗜酸性粒细胞9%嗜碱性粒细胞4%淋巴细胞14% Flt 412×109/L，NAP阴性。最可能的诊断是	A.原发性骨髓纤维化	B.慢性淋巴细胞白血病	C.慢性髓系白血病	D.急性髓系白血病	C	A3	内科
86	女性，25岁。乏力、腹胀、消瘦1个半月。查体∶心肺未见异常，腹软，肝肋下1cm，脾肋下7 cm。化验血∶Hb125g/L，WBC91.5×10/L，分类∶中幼粒细胞6%晚幼粒细胞11%杆状核粒 细胞 23%分叶中性粒细胞33%嗜酸性粒细胞9%嗜碱性粒细胞4%淋巴细胞14% Flt 412×109/L，NAP阴性。为确定诊断，首选的检查是	A.血网织红细胞计数	B. 腹部B超	C。食管钡剂造影	D. 骨髓细胞学检查	D	A3	内科
87	女性，25岁。乏力、腹胀、消瘦1个半月。查体∶心肺未见异常，腹软，肝肋下1cm，脾肋下7 cm。化验血∶Hb125g/L，WBC91.5×10/L，分类∶中幼粒细胞6%晚幼粒细胞11%杆状核粒 细胞 23%分叶中性粒细胞33%嗜酸性粒细胞9%嗜碱性粒细胞4%淋巴细胞14% Flt 412×109/L，NAP阴性。对诊断和治疗最有意义的进一步检查是	A.BCR-ABL 融合基因	B.JAK2V617F基因突变	C.IgHV基因突变	D.PML-RARA 融合基因	A	A3	内科
88	女性，30 岁。多食、易饥、心悸、多汗伴大便次数增多3个月，体重下降7kg。查体∶皮肤湿润、弥漫性甲状腺Ⅱ度肿大。心率120次/分，律不齐，早搏3～4次/分。实验室检查∶TgAb（一），TPOAb（一），TRAb（+）;肝功能和血常规均正常。该患者最可能的诊断是	A.Graves病	B.结节性毒性甲状腺肿	C.桥本甲状腺炎	D.亚急性甲状腺炎	A	A3	内科
89	女性，30 岁。多食、易饥、心悸、多汗伴大便次数增多3个月，体重下降7kg。查体∶皮肤湿润、弥漫性甲状腺Ⅱ度肿大。心率120次/分，律不齐，早搏3～4次/分。实验室检查∶TgAb（一），TPOAb（一），TRAb（+）;肝功能和血常规均正常。对确诊最有价值的检查指标是	A.TSBAb(+)	B. TgAb(-)	C. TPOAb(-)	D.TRAb(+)	D	A3	内科
90	女性，30 岁。多食、易饥、心悸、多汗伴大便次数增多3个月，体重下降7kg。查体∶皮肤湿润、弥漫性甲状腺Ⅱ度肿大。心率120次/分，律不齐，早搏3～4次/分。实验室检查∶TgAb（一），TPOAb（一），TRAb（+）;肝功能和血常规均正常。如果患者希望在 1年内妊娠生育，正确的治疗方法是	A.对症治疗，选用美托洛尔	B.首选131I治疗	C.首选丙硫氧略啶治疗	D.首选左甲状腺素	C	A3	内科
91	女性，50岁。口干、乏力1年，加重伴夜尿增多1个月。既往体健。查体∶舌面干裂，口腔颊黏膜见数处小溃疡.多发酒齿.多个残留黑色牙根。化验;血 ESR 84mm/h;ANA1∶160阳性，抗 SSA抗体阳性。最可能的诊断是	A.系统性红斑狼疮	B.多发性骨髓瘤	C.干燥综合征	D. 贝赫切特病	C	A3	内科
92	女性，50岁。口干、乏力1年，加重伴夜尿增多1个月。既往体健。查体∶舌面干裂，口腔颊黏膜见数处小溃疡.多发酒齿.多个残留黑色牙根。化验;血 ESR 84mm/h;ANA1∶160阳性，抗 SSA抗体阳性。下列病变中，该病最常出现的是	A.肾小球病变	B.肾小管酸中毒	C.消化道多发溃疡并出血	D.病理性骨折	B	A3	内科
93	男性，30 岁。晨起跑步时突然昏倒2 小时入院。1周前因骑车摔倒撞击左下胸壁。曾卧床休息3天。查体∶P120次/分，R 30次/分，BP 80/60 mmHg，神清，面色苍白，左下胸可见皮下瘀斑。全腹轻度压痛及肌紧张，移动性浊音阳性，肠鸣音消失。最可能的诊断是	A.脾破裂	B.肝破裂	C. 胰腺破裂	D.肠系膜撕裂	A	A3	外科
94	男性，30 岁。晨起跑步时突然昏倒2 小时入院。1周前因骑车摔倒撞击左下胸壁。曾卧床休息3天。查体∶P120次/分，R 30次/分，BP 80/60 mmHg，神清，面色苍白，左下胸可见皮下瘀斑。全腹轻度压痛及肌紧张，移动性浊音阳性，肠鸣音消失。为明确诊断，急诊首选的检查是	A.腹腔动脉造	B.腹部CT	C. 腹部MRI	D.腹部X线平片	B	A3	外科
95	男性，30 岁。晨起跑步时突然昏倒2 小时入院。1周前因骑车摔倒撞击左下胸壁。曾卧床休息3天。查体∶P120次/分，R 30次/分，BP 80/60 mmHg，神清，面色苍白，左下胸可见皮下瘀斑。全腹轻度压痛及肌紧张，移动性浊音阳性，肠鸣音消失。如若手术，术中探查的顺序是	A.先探查胰腺，后探查肝脾	B.先探查胃肠，后探查肝脾	C.先探查肝脾，后探查胃肠及其它	D.先探查肠系膜血管，后探查其它	C	A3	外科
96	女性，42岁。因持续上腹痛伴恶心、呕吐3天入院。2年前查体发现胆囊结石，平时常有进油腻食物后上腹不适症状。查体∶T37.8℃，P100次/分，R24次/分，BP126/84 mmHg。皮肤巩膜无黄染，上腹部压痛，轻度肌紧张，肠鸣音弱。B 超示胆囊泥沙样结石，胆总管宽9 mm，上段无结石，下段观察不清，胰腺肿大、增厚，周围有积液。化验∶血 WBC13.0×10*/L，血淀粉酶400 U/dl（正常值40～180 U/dl）。最可能的诊断是	A.急性胆囊炎	B.急性胰腺炎	C.急性胃炎	D.急性胆管炎	B	A3	外科
97	女性，42岁。因持续上腹痛伴恶心、呕吐3天入院。2年前查体发现胆囊结石，平时常有进油腻食物后上腹不适症状。查体∶T37.8℃，P100次/分，R24次/分，BP126/84 mmHg。皮肤巩膜无黄染，上腹部压痛，轻度肌紧张，肠鸣音弱。B 超示胆囊泥沙样结石，胆总管宽9 mm，上段无结石，下段观察不清，胰腺肿大、增厚，周围有积液。化验∶血 WBC13.0×10*/L，血淀粉酶400 U/dl（正常值40～180 U/dl）。目前的最佳治疗方案是	A.禁食、补液，应用抗生素	B.腹腔灌洗	C.急诊手术引流	D.经内镜Oddi括约肌切开	A	A3	外科
98	男性，65 岁。8天前行结肠癌根治术。2天来发热伴左下肢疼痛。查体∶T38 ℃，腹部切口愈合好，已拆线。左小腿肿胀，腓肠肌压痛（+），Homans征（+）。检查∶胸片正常，腹部 B 超示腹腔无积液。化验;血 WBC 9.8×109/L，尿常规正常。最可能的诊断是	A.左下肢肌筋膜炎	B.左下肢丹毒	C.左下肢深静脉血栓形成	D.左下肢浅静脉炎	C	A3	外科
99	男性，65 岁。8天前行结肠癌根治术。2天来发热伴左下肢疼痛。查体∶T38 ℃，腹部切口愈合好，已拆线。左小腿肿胀，腓肠肌压痛（+），Homans征（+）。检查∶胸片正常，腹部 B 超示腹腔无积液。化验;血 WBC 9.8×109/L，尿常规正常。下列治疗措施中错误的是	A.抗凝	B.多做下肢运动	C.抬高患肢	D.手术	B	A3	外科
100	男性，40 岁。因呕血、黑便2天入院。既往乙型肝炎病史10年。查体;神志清，贫血貌，肝肋下未触及，脾肋下3cm，腹部无压痛，移动性浊音（＋），肠鸣音活跃。化验∶血 Hb 80 g/L，血白蛋白20 g/L，血总胆红素76 μmol/L。应首先考虑的诊断是	A.十二指肠溃疡	B.门静脉高压症	C.胃癌	D.胆管结石	B	A3	外科
101	男性，40 岁。因呕血、黑便2天入院。既往乙型肝炎病史10年。查体;神志清，贫血貌，肝肋下未触及，脾肋下3cm，腹部无压痛，移动性浊音（＋），肠鸣音活跃。化验∶血 Hb 80 g/L，血白蛋白20 g/L，血总胆红素76 μmol/L。为明确诊断，首选的检查是	A.腹部 B超	B.肠系膜上动脉造影	C.上消化道造影	D. 胃镜	D	A3	外科
102	男性，40 岁。因呕血、黑便2天入院。既往乙型肝炎病史10年。查体;神志清，贫血貌，肝肋下未触及，脾肋下3cm，腹部无压痛，移动性浊音（＋），肠鸣音活跃。化验∶血 Hb 80 g/L，血白蛋白20 g/L，血总胆红素76 μmol/L。下列治疗措施中，不恰当的是	A.扩容补液	B.使用止血药	C. 内镜治疗	D. 手术治疗	D	A3	外科
103	女性，75 岁。下楼时不慎摔伤右髋部致局部疼痛，2天后加重，不能下地行走。查体右下肢短缩，外旋 50 度，右髋肿胀不明显，有叩痛。最可能的诊断是	A.右股骨转子间骨折	B.右股骨颈骨折	C.右髋后脱位	D.右髋前脱位	B	A3	外科
104	女性，75 岁。下楼时不慎摔伤右髋部致局部疼痛，2天后加重，不能下地行走。查体右下肢短缩，外旋 50 度，右髋肿胀不明显，有叩痛。首选的检查是	A.X线片	B. MRI	C. CT	D. 骨扫描	A	A3	外科
105	女性，75 岁。下楼时不慎摔伤右髋部致局部疼痛，2天后加重，不能下地行走。查体右下肢短缩，外旋 50 度，右髋肿胀不明显，有叩痛。最可能出现的并发症是	A.脂肪栓塞	B.创伤性骨化	C.坐骨神经损伤	D.股骨头坏死	D	A3	外科
106	女性，50岁。右手中指晨起僵硬伴疼痛半年，近2周出现中指关节轻度肿胀及活动受限，活动患指可出现弹响伴明显疼痛。最可能的临床诊断是	A.类风湿关节炎	B.关节内游离体	C.骨关节炎	D.狭窄性腱鞘炎	D	A3	外科
107	女性，50岁。右手中指晨起僵硬伴疼痛半年，近2周出现中指关节轻度肿胀及活动受限，活动患指可出现弹响伴明显疼痛。目前最正确的治	A.腱鞘切开减压	B.限制中指运动	C.口服糖皮质激素	D.反复按摩患处	B	A3	外科
108	一般认为职业是人们常规谋生的手段，而专业是对公众所期待的责任有公开承诺的职业团体。下列对医学专业的描述不正确的是	A.医学专业需要通过系统的训练	B.医学专业没有既定的职业目标	C.医学专业的定位高于利益需求	D.医学专业要求专业共同体自律	B	A1	医学人文
109	医生在与患者的语言交流中，恰当的沟通用语是	A."不检查，一切后果自负!"	B."医学上的东西，跟你说多了你也不懂!"	C."我们只管看病，其他事情管不了!"	D."请按医嘱服药，病情有变化随时就诊。"	D	A1	医学人文
110	女性，19岁。海外留学回国休假，因月经不调就诊。患者诉出国后月经不正常，担心因不适应当地气候身体出现问题。此时最佳的沟通是	A.关注月经异常情况并予以诊治	B.关注月经情况，了解患者在国外的心理状况并予以诊治	C.关注月经情况，了解患者在国外的社会适应性状况并予以诊治	D.关注月经情况，了解患者在国外的心理和社会适应性状况并予以诊治和安慰	D	A1	医学人文
111	女性，22岁。因急性淋巴细胞性白血病恶化再次入院化疗。患者情绪低落，不愿配合治疗。此时不恰当的医患沟通方式是	A.同情支持，鼓励患者树立战胜疾病的信心	B.强调对治疗的依从性，否则就建议转院	C.亲切诚恳，与患者建立良好的关系	D.耐心解释，帮助其克服对治疗的恐惧	B	A1	医学人文
112	辅助生殖技术是指代替自然生殖过程某些步骤的手段。根据临床伦理学的原则，关于医务人员的义务，下列观点正确的是	A.为不育夫妇提供出于个人偏好而选择胎儿性别的辅助生殖服务	B.为夫妇提供出于提升未来婴儿智力目的的辅助生殖服务	C.为单身女性提供捐赠精子或捐赠胚胎的辅助生殖服务	D.为不育夫妇提供与弥补正常功能障碍直接相关的辅助生殖服务	D	A1	医学人文
113	遗传咨询医师面向患者进行遗传咨询，以减少遗传病带给患者及其家庭的痛苦，帮助他们做出符合其最佳利益的决定。从伦理学视角分析，下列描述正确的是	A.咨询医师提出的意见应当是指令性的，因为咨询医师的意见是专业意见	B.咨询医师提出的意见应当是指令性的，因为咨询医师与患者的价值是一致的	C.咨询医师提出的意见应当是非指令性的，应该以患者的价值为中心	D.咨询医师提出的意见应当是非指令性的，应该以咨询医师的价值为中心	C	A1	医学人文
114	临床试验的目的是	A.使受试者获得经济上的好处	B.使受试者获得健康上的好处	C.使研究者获得学术发展上的好处	D.发展和促进可被普遍化的知识	D	A1	医学人文
115	某医院急诊科凌晨2点接诊一名车祸昏迷患者，经诊断为颅内出血，需立即手术以挽救患者生命。此时无法联系到患者的近亲属或关系人，下列做法正确的是	A.经治医生可自行决定实施手术治疗	B.经医生所在科室主任同意后实施手术治疗	C.经医院负责人或被授权的负责人批准后实施手术治疗	D.经请示上级医疗机构主管部门批准后实施手术治疗	C	A1	医学人文
116	不阻碍 Hb结合O2，但阻碍HbO2释放O2的因素是	A.CO中毒	B.PO2降低	C. PCO2升高	D.2，3-DPG减少	D	B	生理
117	既阻碍 Hb 结合 O2，又阻碍 HbO2释放O2的因素是	A.CO中毒	B.PO2降低	C. PCO2升高	D.2，3-DPG减少	A	B	生理
118	主要促进胰酶分泌，而水和 HCO3-分泌量较少的胃肠激素是	A.胰多肽	B.促胰液素	C.缩胆囊素	D.胰高血糖素	C	B	生理
119	主要促进水和 HCO3-分泌，而胰酶分泌量较少的胃肠激素是	A.胰多肽	B.促胰液素	C.缩胆囊素	D.胰高血糖素	B	B	生理
120	参与三羧酸循环的酶是	A.琥珀酰CoA 合成酶	B.HMG CoA还原酶	C.乙酰CoA羧化酶	D.HMG CoA裂解酶	A	B	生化
121	产物是酮体的酶是	A.琥珀酰CoA 合成酶	B.HMG CoA还原酶	C.乙酰CoA羧化酶	D.HMG CoA裂解酶	D	B	生化
122	长度大于200 nt的RNA分子是	A.tRNA	B.IncRNA	C. scRNA	D. miRNA	B	B	生化
123	能与 mRNA 3'端非翻译区结合而抑制翻译的 RNA分子是	A.tRNA	B.IncRNA	C. scRNA	D. miRNA	D	B	生化
124	属于纤维素性炎的是	A.大叶性肺炎	B.小叶性肺炎	C.支原体肺炎	D.病毒性肺炎	A	B	病理
125	属于化脓性炎的是	A.大叶性肺炎	B.小叶性肺炎	C.支原体肺炎	D.病毒性肺炎	B	B	病理
126	最常见的肺结核类型是	A.局灶型肺结核	B.浸润型肺结核	C.慢性纤维空洞型肺结核	D.干酪性肺炎	B	B	病理
127	病情危重，中毒症状明显的肺结核类型是	A.局灶型肺结核	B.浸润型肺结核	C.慢性纤维空洞型肺结核	D.干酪性肺炎	D	B	病理
128	亚洲人群中容易出现 EGFR 基因突变，可以使用口服靶向药治疗的肺癌是	A.肺腺癌	B. 肺鳞状细胞癌	C.小细胞肺癌	D.大细胞肺癌	A	B	内科
129	容易导致Cushing 综合征的最常见的肺癌类型是	A.肺腺癌	B. 肺鳞状细胞癌	C.小细胞肺癌	D.大细胞肺癌	C	B	内科
130	亚硝酸盐中毒引起高铁血红蛋白血症的有效解毒药是	A.氟马西尼	B.亚硝酸异戊酯	C. 二巯丙磺钠	D.亚甲蓝	D	B	内科
131	苯二氮草类中毒的有效解毒药是	A.氟马西尼	B.亚硝酸异戊酯	C. 二巯丙磺钠	D.亚甲蓝	A	B	内科
132	分泌降钙素的甲状腺癌是	A.乳头状癌	B.滤泡状癌	C.髓样癌	D.未分化癌	C	B	外科
133	临床最多见的甲状腺癌是	A.乳头状癌	B.滤泡状癌	C.髓样癌	D.未分化癌	A	B	外科
134	胃泌素瘤的典型临床表现是	A.Whipple 三联征	B.Zollinger-Ellison综合征	C.Charcot 三联征	D.Carcinoid综合征	B	B	外科
135	胰岛素瘤的典型临床表现是	A.Whipple 三联征	B.Zollinger-Ellison综合征	C.Charcot 三联征	D.Carcinoid综合征	A	B	外科
136	因体内缺乏维生素 B12而导致巨幼红细胞性贫血的原因是	A.胃酸分泌不足	B. 胃大部切除术后	C.末端回肠切除术后	D.体内产生抗内因子抗体	ABCD	X	生理
137	颈动脉窦和主动脉弓压力感受性反射的生理特点有	A.具有双向调节血压能力	B.对心率快慢无调节作用	C.主要调节血压的短期变化	D.血压持续升高时可发生重调定	ACD	X	生理
138	参与人体产热活动调节的内分泌激素有	A. 胰岛素	B.生长激素	C.甲状腺激素	D.糖皮质激素	BC	X	生理
139	肾小管和集合管上皮细胞参与调节和维持机体酸碱平衡的功能活动有	A.Na+-H+交换	B.质子泵活动	C.NH3或 NH4+的分泌	D.Na+-K+-2CI-同向转运	ABC	X	生理
140	眼科检查时，用后马托品滴眼后可引起的效应有	A.扩瞳	B.复视	C.视觉模糊	D.青光眼症状缓解	AC	X	生理
141	非快眼动睡眠的生理意义有	A.促进儿童生长发育	B.促进脑内蛋白质合成	C.有助于体力恢复	D.有助于建立突触联系	AC	X	生理
142	胞质和线粒体都涉及到的代谢途径有	A.天门冬氨酸-精氨酸代琥珀酸穿梭	B.α-磷酸甘油穿梭	C.鸟氨酸循环	D.三羧酸循环	ABC	X	生化
143	可以作为营养必需氨基酸的有	A.赖氨酸	B.色氨酸	C.亮氨酸	D.组氨酸	ABCD	X	生化
144	嘌呤核苷酸和嘧啶核苷酸从头合成的共同原料有	A.天冬氨酸	B.甘氨酸	C. CO2	D.磷酸核糖焦磷酸（PRPP）	ACD	X	生化
145	具有酶催化活性的受体有	A.G蛋白偶联受体	B.表皮生长因子受体	C.核受体	D.转化生长因子受体	BD	X	生化
146	能够经代谢生成胆红素的化合物有	A. 血红蛋白	B. 肌红蛋白	C.细胞色素	D.过氧化物酶	ABCD	X	生化
147	血浆蛋白质的特性有	A.大多数在肝合成	B.大多数是糖蛋白	C.均为分泌型蛋白质	D.均为球蛋白	ABC	X	生化
148	属于化脓性炎的疾病有	A.阿米巴肝脓肿	B.疖	C.流行性脑脊髓膜炎	D.流行性乙型脑炎	BC	X	病理
149	属于肉芽肿性病变的有	A.砂粒体	B.结核结节	C.风湿小体	D.伤寒小结	BCD	X	病理
150	属于癌前病变的有	A.黏膜白斑	B.慢性非萎缩性胃炎	C.慢性溃疡性结肠炎	D.大肠绒毛状腺瘤	ACD	X	病理
151	甲状腺乳头状癌的特征包括	A.肿瘤细胞核内可见假包涵体	B.患者预后和局部淋巴结转移有关	C.肿瘤间质内常见淀粉样物质沉积	D.肿瘤细胞核呈毛玻璃状	AD	X	病理
152	由门脉高压症导致的病理表现包括	A.淤血性脾大	B.胃底食管静脉曲张	C.蜘蛛状血管痣	D.胃肠淤血、水肿	ABD	X	病理
153	属于玻璃样变的病变有	A. Aschoff小体	B. Mallory 小体	C.Rusell小体	D.Apoptosis 小体	BC	X	病理
154	男性，30岁。反复咳黄绿色脓痰、咯血 20余年，曾多次住院治疗，此次再发5天来诊。查体∶双侧中下肺可闻及较多湿啰音。肺CT示右中叶、左舌叶及双下叶可见支气管壁增厚，部分呈囊腔样改变，其内可见气液平。可以选择的经验性抗菌药物有	A.头孢他啶	B. 头孢吡肟	C. 厄他培南	D.环丙沙星	ABD	X	内科
155	符合房室旁路典型预激综合征的心电图特点有	A. PR间期<0.12秒	B.QRS波起始部粗钝	C. QT间期延长	D.T波与QRS主波方向相反	ABD	X	内科
156	可引起上消化道出血的病因有	A.食管憩室炎	B.消化性溃疡	C.胃癌	D.慢性萎缩性胃炎	ABC	X	内科
157	肾病综合征的并发症有	A.急性肾损伤	B.慢性肾衰竭	C.肾静脉血栓	D.蛋白质及脂肪代谢紊乱	ACD	X	内科
158	支持血管内溶血的特异性检查结果有	A.血浆游离血红蛋白升高	B.尿中血红蛋白阳性	C.尿 Rous 试验阳性	D.血清非结合胆红素升高	ABC	X	内科
159	可引起高血压、低血钾的肾上腺疾病有	A.原发性醛固酮增多症	B.Addison病	C.Liddle综合征	D.嗜铬细胞瘤	ACD	X	内科
160	胆道疾病的常见并发症有	A.癌变	B.狭窄	C.出血	D.肝脓肿	ABCD	X	外科
161	肝癌破裂出血的治疗方法有	A.手术切除	B. 肝动脉栓塞	C.非手术治疗	D.放射治疗	ABC	X	外科
162	"早期胃癌"这一概念所包含的内容有	A.病变局限于胃黏膜层内或黏膜下层，有淋巴结转移	B.病变局限于胃黏膜层内或黏膜下层，无淋巴结转移	C.病变浸润达浆膜层，无淋巴结转移	D.微小胃癌及小胃癌是早期胃癌的特殊类型	ABD	X	外科
163	男性急性尿潴留的常见原因有	A.良性前列腺增生	B.尿路狭窄	C.尿路结石	D.前列腺炎	ABC	X	外科
164	属于椎间盘结构的有	A.前纵韧带	B.软骨终板	C.髓核	D.纤维环	BCD	X	外科
165	下列叙述中，符合类风湿关节炎诊断标准的有	A.3个关节肿胀（≥6 周）	B.对称性关节肿胀（≥6周）	C.晨僵至少1小时（≥6周）	D.关节畸形（≥6周）	ABC	X	外科
166	由反向转运体介导的物质跨膜转运是	A.甲状腺滤泡上皮细胞吸收I-	B.肾近端小管分泌 H+	C.肾小管上皮细胞对 HCO3-的重吸收	D.葡萄糖跨肠上皮细胞刷状缘进入细胞	B	A1	生理
167	后负荷增加时，骨骼肌收缩的改变是	A.等长收缩时间缩短	B.等张收缩时间延长	C.肌肉收缩的长度减小	D.肌肉收缩的速度增加	C	A1	生理
168	红细胞沉降率增快的原因是	A.红细胞数量增加	B.血浆球蛋白减少	C.血浆白蛋白增多	D.血浆纤维蛋白原增多	D	A1	生理
169	ABO 血型中O型血红细胞表面具有的抗原是	A.A抗原	B.B抗原	C.D抗原	D.H抗原	D	A1	生理
170	心动周期过程中，主动脉瓣关闭的时间是	A.心房收缩期末	B.快速射血期初	C.减慢射血期初	D.等容舒张期初	D	A1	生理
171	可以增加静脉回心血量的是	A.大失血	B. 用力呼气	C.每搏输出量增加	D.由平卧位突然站立	C	A1	生理
172	呼吸过程中，肺内压最低值出现的时期是	A.吸气相起始期	B.吸气相中期	C.呼气相起始期	D.呼气相中期	B	A1	生理
173	辅脂酶在甘油三酯消化中的作用是	A.分解甘油三酯	B.乳化甘油三酯	C.激活胰脂肪酶	D.防止胰脂肪酶从脂滴表面清除	D	A1	生理
174	可导致肾小球滤过率增加的因素是	A.交感神经兴奋	B.肾盂结石	C.收缩压升高到150 mmHg	D.肾血浆流量增加	D	A1	生理
175	肾脏直小血管的功能是	A.带走肾髓质中的溶质	B.维持肾皮质低渗状态	C.保持肾髓质间质的高渗状态	D.维持肾组织的血液供应	C	A1	生理
176	突触前抑制的特点是	A.感觉传入通路中少见	B.减少突触前神经元的递质释放	C.增加被抑制神经元的CI-内流	D.被抑制神经元产生IPSP	B	A1	生理
177	在人类，属于单突触反射的是	A.腱反射	B.逃避反	C.吸吮反射	D.翻正反射	A	A1	生理
178	类固醇激素结合的受体是	A.酪氨酸激酶受体	B.核受体	C.G蛋白耦联受体	D.鸟苷酸环化酶受体	B	A1	生理
179	肾上腺糖皮质激素分泌过多可引起的效应是	A.肝外组织蛋白质合成增加	B. 骨质疏松	C.血管舒张	D. 血糖降低	B	A1	生理
180	可以抑制胰岛素分泌的因素是	A. 血液中游离脂肪酸增多	B.抑胃肽分泌增加	C.交感神经兴奋	D.生长激素分泌增加	C	A1	生理
181	育龄期女性子宫内膜周期性变化的序列是	A.月经期—增生期—分泌期	B.月经期一分泌期—增生期	C.增生期—排卵期—分泌期	D.增生期—分泌期一排卵期	A	A1	生理
182	能够说明蛋白质一级结构是空间构象基础的例子是	A. 血红蛋白与氧结合的正协同效应	B.肌红蛋白与血红素的结合	C.尿素对核糖核酸酶结构的影响	D.蛋白质构象改变引起疾病	C	A1	生化
183	通常用来鉴定核酸样品纯度的指标是	A.260 nm/280 nm吸光度比值	B.Tm值大小	C.DNA变性所需时间	D.样品中 GC 含量	A	A1	生化
184	糖有氧氧化的调控机制是	A.无氧酵解对有氧氧化的抑制效应	B.NADH含量增加可促进有氧氧化	C.ATP/ADP 比值影响调节酶的活性	D.糖异生与糖酵解底物循环的平衡	C	A1	生化
185	体内花生四烯酸的生物学作用是	A.促进鞘氨醇代谢	B.成为脂肪酸合成酶的辅酶	C.抑制胆固醇转化	D.作为慢反应物质的前体	D	A1	生化
186	泛素化所涉及的反应是	A.多肽链的生物合成	B.蛋白质亚基的聚合	C.消化道蛋白质的分解	D.体内蛋白质的降解	D	A1	生化
187	维生素 B12直接参与的反应是	N5-甲基四氢叶酸的转甲基	色氨酸生成一碳单位	不同形式一碳单位相互转换	二氢叶酸转变成四氢叶酸	A	A1	生化
188	次黄嘌呤-鸟嘌呤磷酸核糖转移酶缺乏导致的疾病是	A.阿尔兹海默病	B.帕金森病	C.Lesch-Nyhan 综合征	D.镰状细胞贫血	C	A1	生化
189	原核 DNA 生物合成中引物酶的性质是	A.RNA聚合酶	B.DNA聚合酶	C.逆转录酶	D. 解螺旋酶	A	A1	生化
190	蛋白质生物合成时的肽酰转移酶的化学本质是	A.脂肪酸	B.RNA	C.DNA	D.多糖	B	A1	生化
191	质粒的结构特点是	A.环状单链 DNA分子	B. 环状单链 RNA分子	C.环状双链 DNA分子	D.环状双链 RNA分子	C	A1	生化
192	细胞内受体的性质是	A.转录因子	B.激素反应元件	C.酪氨酸激酶	D.表皮生长因子	A	A1	生化
193	以磷酸吡哆醛作为辅酶参与血红素合成的酶是	A.ALA 脱水酶	B. ALA合酶	C.亚铁整合酶	D.胆色素原脱氨酶	B	A1	生化
194	弥散性血管内凝血时发生的血栓是	A.透明血栓	B.混合血栓	C.红色血栓	D.白色血栓	A	A1	病理
195	肿瘤分期的依据是	A.肿瘤生长范围和播散程度	B.肿瘤细胞的核分裂象	C.肿瘤的分化程度	D.肿瘤细胞的异型性	A	A1	病理
196	下列易并发肺肉质变（机化性肺炎）的肺部疾病是	A.由化脓菌引起的小叶性肺炎	B.由病毒引起的间质性肺炎	C.由肺炎链球菌引起的大叶性肺炎	D.由肺炎支原体引起的间质性肺炎	C	A1	病理
197	前列腺癌血道转移最常见的部位是	A.肝	B.肾	C.骨	D. 肺	C	A1	病理
198	下列肿瘤中，不属于恶性肿瘤的是	A.骨母细胞瘤	B.髓母细胞瘤	C.肝母细胞瘤	D.神经母细胞瘤	A	A1	病理
199	组织损伤时，完成纤维性修复的最重要细胞是	A.纤维细胞	B.血管内皮细胞	C.成纤维细胞	D.巨噬细胞	C	A1	病理
200	中毒性细菌性痢疾的肠道病理变化特点是	A.假膜性肠炎	B.滤泡性肠炎	C.溃疡性肠炎	D.出血性肠炎	B	A1	病理
201	肿瘤细胞由不成熟浆细胞组成，应首先考虑为	A.霍奇金淋巴	B.滤泡性淋巴瘤	C.伯基特淋巴瘤	D. 骨髓瘤	D	A1	病理
202	高危型 HPV感染可引起宫颈癌的重要机制是	A.病毒能编码 E2和 E3蛋白	B.病毒能编码E4和 E5蛋白	C.病毒能编码E6 和 E7 蛋白	D.病毒能编码 E8 和 E9蛋白	C	A1	病理
203	甲状腺滤泡癌区别于腺瘤的要点是	A.腺泡结构异型	B.细胞异型	C. 包膜侵犯	D. 肿瘤切面出血	C	A1	病理
204	Virchow 淋巴结穿刺标本中发现癌细胞，最可能的原发灶是	A.大肠	B. 胃	C.肝	D.肺	B	A1	病理
205	Ⅰ期肺硅沉着病的病变特点是	A.病变主要在肺门淋巴结	B. 胸膜明显增厚	C.结节性病变散在分布于双肺	D.肺重量增加	A	A1	病理
206	女性，35岁。1个月来持续发热，体温波动在37.5～38 ℃之间，自觉关节痛、乏力、头痛。查体;双侧面颊部可见红斑，其他无特殊阳性体征。化验;血 Hb 86 g/L.WBC 3.1×109/L，尿蛋白（++），肝功能;ALT92 U/L，AST104 U/L，胸部X线片（-），该患者最可能的诊断是	A.成人Still病	B.结核病	C.系统性红斑狼疮	D.感染性心内膜炎	C	A2	内科
207	下列疾病中，最常出现叹气样呼吸的是	A.巴比妥类中毒	B.脑膜脑炎	C.胸腔积液	D.神经官能症	D	A1	内科
208	肺功能检查确定持续性阻塞性通气功能障碍的标准是	A.吸入组胺激发后FEV1/FVC<0.7	B.吸入支气管扩张剂后FEV1/FVC<0.7	C.无需气道内给药在静息状态下测得的 FEV1/FVC<0.7	D.残气量/肺总量>35%	B	A1	内科
209	对明确 NSCLC的分期意义不大的检查是	A.肿瘤标志物	B. 胸部CT	C.腹部B 超	D.胸水细胞学检查	A	A1	内科
210	男性，38岁。胸痛、发热3天。既往糖尿病病史5年。查体∶T37.6 ℃，右下肺叩浊，呼吸音减低。胸片提示右侧胸腔积液。胸腔穿刺抽液化验显示胸水 WBC650×109/L其中淋巴细 胞 90%葡萄糖 3.2 mmol/L，该患者最可能的诊断是	A.结核性胸膜	B.恶性胸腔积	C.脓胸	D.类肺炎性胸腔积液	A	A2	内科
211	女性，28岁。乏力、咽痛、头痛、咳嗽、发热2周。查体;T37.8 ℃，P96次/分，R 20次/分，双肺呼吸音清，未闻及干湿啰音。胸部 X线检查显示双下肺多发小片状浸润影。血清支原体 gM抗体1∶64 阳性。阿奇霉素治疗1周后症状无好转，复查胸部X线片无变化。此时患者应换用的抗菌药物是	A.青霉素	B.红霉素	C.头孢呋辛	D. 左氧氟沙星	D	A2	内科
212	下列不符合扩张型心肌病并发心力衰竭的超声心动图表现是	A.LVEF≤40%	B.二尖瓣返流	B.二尖瓣返流	D.左心室舒张末内径增大	C	A1	内科
213	男性，20岁。渐进性心悸、乏力、消瘦6个月，腹胀、下肢水肿2个月。查体∶T37.2 ℃，P106 次/分，BP 90/75 mmHg，半卧位，颈静脉怒张，双肺（一），心界向两侧扩大，心律整，心音遥远，心尖部可闻及 2/6 级收缩期吹风样杂音，脉搏减弱，肝颈静脉回流征阳性，双下肢凹陷性水肿（+）。该患者最可能的诊断是	A.心包积液	B.风湿性心瓣膜病	C.扩张型心肌病	D.病毒性心肌炎	A	A2	内科
214	男性，57岁。2天前因突发胸痛，诊断急性前壁心肌梗死，行急诊 PCI术，血管再通成功。为评估此时患者的心脏功能，下列最有价值的血液生化检查是	A. 肌钙蛋白	B.肌酸激酶同工酶	C.脑钠肽	D.乳酸脱氢酶	C	A2	内科
215	下列属于胃食管反流病并发症的是	A.食管癌	B.Barrett 食管	C.食管憩室炎	D.Mallory-Weiss综合征	B	A1	内科
216	慢性胃窦胃炎最常见的病因是	A.幽门螺杆菌感染	B.十二指肠-胃反流	C.自身免疫	D.胃黏膜营养因子缺乏	A	A1	内科
217	男性，42 岁。患肝硬化5年，腹痛、腹胀、发热3天，表情淡漠、嗜睡1天。对该患者意识障碍 病因诊断最有意义的体征是	A.腹壁反射消失	B.膝反射亢进	C.扑翼样震颤	D.Babinski征阳性	C	A2	内科
218	男性，25岁。半个月前咽痛、咳嗽;1周来水肿、尿少。既往体健。血常规;Hb 98 g/L，WBC5.6×109/L，PIt150×109/L。尿蛋白（＋＋），沉渣镜检红细胞15～20个/HP，血肌酐 442 μmol/L，血尿素氮 18 mmol/L。腹部 B超示双肾增大。最可能的诊断是	A.急性肾小球肾炎	B.急进性肾小球肾炎	C.肾病综合征	D.慢性肾小球肾炎	B	A2	内科
219	女性，35岁。反复皮肤紫癜1年。半年来月经量较前明显增多。查体∶四肢可见出血点、紫癜，心肺检查未见异常，肝脾肋下未触及。血常规;Hb 100 g/L，WBC 7.6×109/L，Plt24×109/L。骨髓检查在2 cm×1.5cm片膜中见巨核细胞 45个，未见产板型巨核细胞。该患者最可能的诊断是	A.再生障碍性贫血	B.原发免疫性血小板减少症	C.过敏性紫癜	D.骨髓增生异常综合征	B	A2	内科
220	女性，32岁。发现肥胖、出现面部痤疮1年。查体可见满月脸、前臂瘀斑、腹部紫纹。实验室 检查;血皮质醇和 ACTH 显著升高。下列对病因诊断最有价值的检查是	A.24小时尿游离皮质醇	B.血皮质醇节律变化	C.小剂量地塞米松抑制试验	D.大剂量地塞米松抑制试验	D	A2	内科
221	不属于抗磷脂综合征的临床特征是	A.动脉和（或）静脉血栓形成	B.习惯性自发性流产	C.面颊部红斑	D.血小板减少	C	A1	内科
222	关于高渗性脱水，下列叙述中错误的是	A.细胞外液减少	B.细胞内液增加	C.抗利尿激素分泌增加	D.醛固酮分泌增加	B	A1	外科
223	休克代偿期的临床表现是	A.血压正常或稍高，心率、脉压正常	B.血压正常或稍低，心率、脉压正常	C.血压正常或稍高，心率快，脉压缩小	D.血压正常或稍低，心率快，脉压增加	C	A1	外科
224	全胃肠外营养时，补充氮（克）和热量（千卡）的比例一般是	A.1:10～1:50	B.1:60～1:90	C.1:150～1:200	D.1:250～1:300	C	A1	外科
225	预防甲亢术后甲状腺危象最关键的措施是	A.术后应用镇静药物	B.吸氧	C.术后给予氢化可的松	D.术前使基础代谢率降至正常范围	D	A1	外科
226	女性，38岁。双侧乳房周期性胀痛3年，自检可触及直径1.5 cm不规则包块，伴触痛，月经过后疼痛有所减轻，包块略缩小。最可能的诊断是	A.乳腺癌	B.乳房纤维腺瘤	C.乳腺囊性增生病	D.乳管内乳头状瘤	C	A2	外科
227	下列有关创伤性窒息的病理生理改变，错误的是	A.瞬间声门紧闭	B.小支气管和肺泡破裂	C.胸内压骤升	D.上腔静脉系统血逆流	B	A1	外科
228	下列关于肺癌的描述，正确的是	A.鳞癌常为周围型	B.鳞癌通常首先血行转移	C.腺癌在早期发生淋巴转移	D.小细胞癌对放、化疗都敏感	D	A1	外科
229	下列检查中，不属于诊断前列腺癌基本方法的是	A.直肠指检	B.血清PSA水平	C.穿刺活检	D. 血清癌胚抗原	D	A1	外科
230	腰椎管狭窄症区别于腰椎间盘突出症的主要临床特点是	A.腰痛	B.坐骨神经痛	C.腰椎侧凸	D.神经源性间歇跛行	D	A1	外科
231	下列不属于颈椎骨折合并高位截瘫并发症的是	A.呼吸道感染	B.泌尿道结石	C.心力衰竭	D.体温失调	C	A1	外科
232	女性，56岁。车祸伤，右髋痛，右下肢变短，活动明显受限 2小时来诊。检查见右髋关节屈曲、内收内旋。最可能的诊断是	A. 股骨颈骨折	B.股骨转子骨折	C.髋关节后脱位	D.髋关节前脱位	C	A2	外科
233	女性，25岁。宫内孕38周，1周来感心悸，平卧位明显气促，双下肢水肿来院。既往有心肌 炎史。查体∶P120/分，R18次/分，BP140/90 mmHg，高枕卧位，双肺叩清，呼吸音正常，心尖搏动点位于第四肋间左锁骨中线外1.0 cm;心律整，可闻及第三心音，未闻及杂音，肝脾触诊不满 意，宫底位于剑突下4 cm，双下肢凹陷性水肿（+＋）。该孕妇的体检诊断，不正确的是	A.心动过速	B.高血压	C.心脏扩大	D.正常第三心音	C	A3	内科
234	女性，25岁。宫内孕38周，1周来感心悸，平卧位明显气促，双下肢水肿来院。既往有心肌 炎史。查体∶P120/分，R18次/分，BP140/90 mmHg，高枕卧位，双肺叩清，呼吸音正常，心尖搏动点位于第四肋间左锁骨中线外1.0 cm;心律整，可闻及第三心音，未闻及杂音，肝脾触诊不满 意，宫底位于剑突下4 cm，双下肢凹陷性水肿（+＋）。该孕妇出现第三心音最可能的原因是	A.心室舒张期负荷过重	B.心率过快	C.心脏扩大	D.心力衰竭	A	A3	内科
235	男性，46岁。1小时前在练习举重突起杠铃时感左侧胸痛，不敢深呼吸，随即感气短、 呼吸不畅，吸气时胸痛加重，心悸，不能活动，速来院检查。既往体健。查体∶R 22 次/分， BP130/70 mmHg，一般状况好，无发绀，左肺叩诊鼓音，呼吸音减低，心律整，心音减弱。根据患者目前检查结果，最可能的诊断是	A.肺栓塞	B. 气胸	C.急性心肌梗死	D.胸腔积液	B	A3	内科
236	男性，46岁。1小时前在练习举重突起杠铃时感左侧胸痛，不敢深呼吸，随即感气短、 呼吸不畅，吸气时胸痛加重，心悸，不能活动，速来院检查。既往体健。查体∶R 22 次/分， BP130/70 mmHg，一般状况好，无发绀，左肺叩诊鼓音，呼吸音减低，心律整，心音减弱。该患者还可能出现的体征是	A.气管向左侧偏移	B.左胸可闻及胸膜摩擦音	C.左肺可闻及湿啰音	D.左胸语音震颤消失	D	A3	内科
237	男性，46岁。1小时前在练习举重突起杠铃时感左侧胸痛，不敢深呼吸，随即感气短、 呼吸不畅，吸气时胸痛加重，心悸，不能活动，速来院检查。既往体健。查体∶R 22 次/分， BP130/70 mmHg，一般状况好，无发绀，左肺叩诊鼓音，呼吸音减低，心律整，心音减弱。该患者不可能出现的体征是	A.心尖搏动消失	B.肺动脉瓣区第二心音增强	C.心界叩诊向左扩大	D.窦性心动过速	C	A3	内科
238	男性，55岁。急性胰腺炎 3天后出现进行性加重的呼吸困难。既往体健。吸烟史30年。查体∶T37.5℃，P110次/分，R32次/分，BP130/80 mmHg，口唇发绀，双肺可闻及少许湿啰音。胸片检查显示双肺多发斑片状影。该患者最可能的诊断是	医院获得性肺炎	B. 肺不张	C.急性呼吸窘迫综合征	D.心力衰竭	C	A3	内科
239	男性，55岁。急性胰腺炎 3天后出现进行性加重的呼吸困难。既往体健。吸烟史30年。查体∶T37.5℃，P110次/分，R32次/分，BP130/80 mmHg，口唇发绀，双肺可闻及少许湿啰音。胸片检查显示双肺多发斑片状影。对该患者疾病诊断意义最大的检查是	A.痰培养	B. 胸部CT	C.动脉血气分析	D. 心脏超声	C	A3	内科
240	男性，55岁。急性胰腺炎 3天后出现进行性加重的呼吸困难。既往体健。吸烟史30年。查体∶T37.5℃，P110次/分，R32次/分，BP130/80 mmHg，口唇发绀，双肺可闻及少许湿啰音。胸片检查显示双肺多发斑片状影。确诊后该患者首选的治疗是	A.氧疗，机械通气	B.强心，利尿	C.抗感染治疗	D. 气管镜吸痰	A	A3	内科
241	男性，65 岁。1年来快跑时感心前区闷痛，持续3~5分钟，休息即可缓解。近1个月来快步行走或上二层楼后即出现胸痛，疼痛较前加重，可持续 10分钟左右，伴出汗。1天前再次发作，口含硝酸甘油可缓解.胸痛发作时可见心电图有 ST-T改变，诊断为冠心病。该患者冠心病的分型是	A.稳定型心绞痛	B.不稳定型心绞痛	C.非ST段抬高型心肌梗死	D.急性 ST段抬高型心肌梗死	B	A3	内科
242	男性，65 岁。1年来快跑时感心前区闷痛，持续3~5分钟，休息即可缓解。近1个月来快步行走或上二层楼后即出现胸痛，疼痛较前加重，可持续 10分钟左右，伴出汗。1天前再次发作，口含硝酸甘油可缓解.胸痛发作时可见心电图有 ST-T改变，诊断为冠心病。根据加拿大心血管病学会（CCS）分级，该患者疾病严重度为	A.1级	B. 2级	C. 3级	D.4级	B	A3	内科
243	男性，65 岁。1年来快跑时感心前区闷痛，持续3~5分钟，休息即可缓解。近1个月来快步行走或上二层楼后即出现胸痛，疼痛较前加重，可持续 10分钟左右，伴出汗。1天前再次发作，口含硝酸甘油可缓解.胸痛发作时可见心电图有 ST-T改变，诊断为冠心病。该患者最佳的治疗选择是	A.溶栓治疗	B.长效硝酸甘油口服	C.PCI术	D.加用β受体拮抗剂	C	A3	内科
244	男性，55岁。1天多来出现上腹痛，向腰背部放射，进行性加重，曾呕吐1次，为胃内容物，吐后腹痛未减轻，大便 2次，稍稀，无脓血和里急后重感。既往有胆囊结石病史5年。查体;T37.4 ℃，BP120/80 mmHg，巩膜无黄染，心肺检查未见异常，腹平软，上腹轻压痛，肝脾肋下未触及，移动性浊音阴性，肠鸣音 4次/分。该患者最可能的诊断是	A.急性胃炎	B. 胃溃疡	C.急性胰腺炎	D.急性心肌梗死	C	A3	内科
245	男性，55岁。1天多来出现上腹痛，向腰背部放射，进行性加重，曾呕吐1次，为胃内容物，吐后腹痛未减轻，大便 2次，稍稀，无脓血和里急后重感。既往有胆囊结石病史5年。查体;T37.4 ℃，BP120/80 mmHg，巩膜无黄染，心肺检查未见异常，腹平软，上腹轻压痛，肝脾肋下未触及，移动性浊音阴性，肠鸣音 4次/分。对该患者确诊最有意义的检查是	A.血、尿淀粉酶	B.胃镜	C.腹部B超	D.心电图	A	A3	内科
246	男性，55岁。1天多来出现上腹痛，向腰背部放射，进行性加重，曾呕吐1次，为胃内容物，吐后腹痛未减轻，大便 2次，稍稀，无脓血和里急后重感。既往有胆囊结石病史5年。查体;T37.4 ℃，BP120/80 mmHg，巩膜无黄染，心肺检查未见异常，腹平软，上腹轻压痛，肝脾肋下未触及，移动性浊音阴性，肠鸣音 4次/分。对该患者的最基本治疗是	A.镇痛	B. 禁食、补液	C.心电监护和扩冠脉治疗	D.抑酸药物治疗	B	A3	内科
247	女性，32岁。发热、尿频、尿急、尿痛伴腰痛 3天。既往无类似病史。查体;T 38.0℃，BP120/80 mmHg，心肺检查未见异常，腹软，肝脾肋下未触及，双肾区有叩击痛。血常规;Hb132 g/L，WBC11.6×109/L，分类见中性粒细胞 80%Plt 130×109/L。尿蛋白（十），沉渣镜检红细胞 2～5个/HP，白细胞 30～40个/HP，可见白细胞管型。该患者最可能的诊断是	A.急性尿道炎	B.尿道综合征	C.急性膀胱炎	D.急性肾孟肾炎	D	A3	内科
248	女性，32岁。发热、尿频、尿急、尿痛伴腰痛 3天。既往无类似病史。查体;T 38.0℃，BP120/80 mmHg，心肺检查未见异常，腹软，肝脾肋下未触及，双肾区有叩击痛。血常规;Hb132 g/L，WBC11.6×109/L，分类见中性粒细胞 80%Plt 130×109/L。尿蛋白（十），沉渣镜检红细胞 2～5个/HP，白细胞 30～40个/HP，可见白细胞管型。不作为常用治疗的药物是	A.环丙沙星	B.阿莫西林	C.罗红霉素	D. 头孢呋辛	C	A3	内科
249	女性，32岁。发热、尿频、尿急、尿痛伴腰痛 3天。既往无类似病史。查体;T 38.0℃，BP120/80 mmHg，心肺检查未见异常，腹软，肝脾肋下未触及，双肾区有叩击痛。血常规;Hb132 g/L，WBC11.6×109/L，分类见中性粒细胞 80%Plt 130×109/L。尿蛋白（十），沉渣镜检红细胞 2～5个/HP，白细胞 30～40个/HP，可见白细胞管型。一般用药的疗程是	A.3～5天	B.6~9天	C.10～14天	D.15~19天	C	A3	内科
250	男性，25 岁。发热、咽痛1周，皮肤出血 2天。既往体健。查体;T 38.1℃，双下肢和胸部可见出血点和数处瘀斑，双颈部各触及两个肿大淋巴结，最大者为3 cm×1cm，均质软、无压痛，咽充血，扁桃体Ⅱ度肿大。血常规∶Hb 80 g/L，WBC15.6×108/L，分类见原始细胞 30%Plt30×10°/L。该患者最可能的诊断是	A.再生障碍性贫血	B.急性白血病	C.Evans 综合征	D.霍奇金淋巴瘤	B	A3	内科
251	男性，25 岁。发热、咽痛1周，皮肤出血 2天。既往体健。查体;T 38.1℃，双下肢和胸部可见出血点和数处瘀斑，双颈部各触及两个肿大淋巴结，最大者为3 cm×1cm，均质软、无压痛，咽充血，扁桃体Ⅱ度肿大。血常规∶Hb 80 g/L，WBC15.6×108/L，分类见原始细胞 30%Plt30×10°/L。查体中应特别注意的体征是	A.睑结膜苍白	B.巩膜黄染	C. 胸骨压痛	D.心脏杂音	C	A3	内科
252	男性，25 岁。发热、咽痛1周，皮肤出血 2天。既往体健。查体;T 38.1℃，双下肢和胸部可见出血点和数处瘀斑，双颈部各触及两个肿大淋巴结，最大者为3 cm×1cm，均质软、无压痛，咽充血，扁桃体Ⅱ度肿大。血常规∶Hb 80 g/L，WBC15.6×108/L，分类见原始细胞 30%Plt30×10°/L。对诊断最有意义的检查是	A.骨髓细胞学检查	B.骨髓活检	C.淋巴结活检	D.Coombs试验	A	A3	内科
253	女性，25岁。易饥、多食、心悸、多汗伴大便次数增多3个月，体重下降 7kg。查体∶皮肤湿 润，甲状腺Ⅱ度肿大。心率120次/分，心律不整，早搏3～4次/分，双手震颤（＋）。实验室检查;血 FT3、FT。升高，TSH降低，肝功能和血常规均正常。对患者确诊最有价值的检查结果是	A.TPOAb阳性	B. TgAb阳性	C.TPOAb和 TgAb均阳性	D.TRAb阳性	D	A3	内科
254	女性，25岁。易饥、多食、心悸、多汗伴大便次数增多3个月，体重下降 7kg。查体∶皮肤湿 润，甲状腺Ⅱ度肿大。心率120次/分，心律不整，早搏3～4次/分，双手震颤（＋）。实验室检查;血 FT3、FT。升高，TSH降低，肝功能和血常规均正常。给予患者甲巯咪唑10 mg，每日二次治疗。2周后门诊复查;近 3天来感咽痛，T38.2℃，咽部稍充血，查肝功正常，外周血 WBC 2.1×109/L，中性粒细胞0.8×109/L，考虑粒细胞减少的最可能原因是	A.疾病本身所致粒细胞减少	B.急性病毒感染	C.甲巯咪唑引起的粒细胞减少	D.假性粒细胞减少	C	A3	内科
255	女性，25岁。易饥、多食、心悸、多汗伴大便次数增多3个月，体重下降 7kg。查体∶皮肤湿 润，甲状腺Ⅱ度肿大。心率120次/分，心律不整，早搏3～4次/分，双手震颤（＋）。实验室检查;血 FT3、FT。升高，TSH降低，肝功能和血常规均正常。针对患者粒细胞减少，不合适的处理是	A.换用丙硫氧嘧啶100 mg，每日三次	B.停用甲巯咪唑	C.给予升白细胞药物	D. 严密监测粒细胞变化	A	A3	内科
256	女性，45 岁。2个月来无诱因出现双上肢关节疼痛伴晨僵，每于早晨起床后两手指关节僵硬感，持续约1个多小时后逐渐缓解，未诊治，3 天来加重来诊，病后进食好，大小便正常。既往体健。查体;双侧前臂伸面对称部位各触及两个皮下结节，直径约5mm;活动;质硬、无压痛;心肺腹检查未见异常，双上肢近端指间关节、掌指关节和腕关节肿胀，有压痛，下肢不肿。该患者最可能的诊断是	A.类风湿关节炎	B.风湿热	C.强直性脊柱炎	D.系统性红斑狼疮	A	A3	内科
257	女性，45 岁。2个月来无诱因出现双上肢关节疼痛伴晨僵，每于早晨起床后两手指关节僵硬感，持续约1个多小时后逐渐缓解，未诊治，3 天来加重来诊，病后进食好，大小便正常。既往体健。查体;双侧前臂伸面对称部位各触及两个皮下结节，直径约5mm;活动;质硬、无压痛;心肺腹检查未见异常，双上肢近端指间关节、掌指关节和腕关节肿胀，有压痛，下肢不肿。最有诊断价值的实验室检查是	A.血清抗 Sm 抗体	B.红细胞沉降率	C.HLA-B27	D.血清抗CCP抗体	D	A3	内科
258	男性，45 岁。突发右上腹痛伴寒战、高热1天入院。既往有"胃痛"病史。查体∶T39.2℃，BP 100/60 mmHg，皮肤巩膜轻度黄染，心率110次/分，Murphy's sign（-）。B超∶胆囊8 cm×4 cm，壁厚厚0.2 cm，腔内未见结石，总胆管上段直径1.2 cm;下段显示不清，血WBC15.0×109/L，血淀粉酶234 U/L.，T-Bil 68 μmol/L，D-Bil 45 μmol/L。最可能的诊断是	A.急性胆囊炎	B.急性胰腺炎	C.急性胆管炎	D.急性胃炎	C	A3	外科
259	男性，45 岁。突发右上腹痛伴寒战、高热1天入院。既往有"胃痛"病史。查体∶T39.2℃，BP 100/60 mmHg，皮肤巩膜轻度黄染，心率110次/分，Murphy's sign（-）。B超∶胆囊8 cm×4 cm，壁厚厚0.2 cm，腔内未见结石，总胆管上段直径1.2 cm;下段显示不清，血WBC15.0×109/L，血淀粉酶234 U/L.，T-Bil 68 μmol/L，D-Bil 45 μmol/L。为进一步明确诊断，最简单准确的检查方法是	A.腹部X线平片	B.MRCP	C.ERCP	D.PTC	B	A3	外科
260	男性，25岁。骑摩托车摔倒后1小时来诊。查体∶BP100/60 mmHg，心率 100次/分，全腹压痛，脐周明显肌紧张、反跳痛，肝浊音界缩小，移动性浊音可疑。最可能的诊断是	A.脾破裂	B. 肝破裂	C. 胰腺损伤	D.肠破裂	D	A3	外科
261	男性，25岁。骑摩托车摔倒后1小时来诊。查体∶BP100/60 mmHg，心率 100次/分，全腹压痛，脐周明显肌紧张、反跳痛，肝浊音界缩小，移动性浊音可疑。首先进行的检查是	A.血淀粉酶测定	B. 腹部 MRI	C.腹部B超	D. 腹腔穿刺	C	A3	外科
262	男性，50岁。行甲状腺癌根治术，术后10 小时开始感呼吸困难，心悸。查体∶R 32次/分，BP140/92 mmHg，心率124次/分，切口处饱满。目前最可能出现的情况是	A.喉头痉挛	B. 声带麻痹	C.甲状旁腺危象	D.创面血肿	D	A3	外科
263	男性，50岁。行甲状腺癌根治术，术后10 小时开始感呼吸困难，心悸。查体∶R 32次/分，BP140/92 mmHg，心率124次/分，切口处饱满。应立即采取的措施是	A.急查B超	B.急查血钙	C.立即拆线敞开切口	D.急查喉镜	C	A3	外科
264	男性，50岁。行甲状腺癌根治术，术后10 小时开始感呼吸困难，心悸。查体∶R 32次/分，BP140/92 mmHg，心率124次/分，切口处饱满。进一步的处理措施是	进一步的处理措施是	B.手术探查止血	C.吸氧、密切观察	D. 应用糖皮质激素	B	A3	外科
265	男性，60岁。因右腹股沟疝行手术治疗，术中见疝囊一部分由盲肠构成。其诊断是	A.Littre 疝	B.滑动疝	C.Richter 痛	D.逆行性嵌顿疝	B	A3	外科
266	男性，60岁。因右腹股沟疝行手术治疗，术中见疝囊一部分由盲肠构成。处理疝囊过程中，最易误损伤的器官是	A.精索	B.膀胱	C.盲肠	D.股动脉	C	A3	外科
267	男性，60岁。因右腹股沟疝行手术治疗，术中见疝囊一部分由盲肠构成。对此病人，目前认为较合理的疝修补术式是	A. Bassini 法	B. Halsted法	C.McVay法	D. Lichtenstein 法	D	A3	外科
268	男童，8岁。1天前突发"感冒"，伴寒战，体温 39.5 ℃。同时出现右大腿下端疼痛、红肿、皮温增高、压痛，行走困难。怀疑为急性化脓性骨髓炎。对诊断最有价值的体征是	A.右大腿下端局限性深压痛	B.右大腿下端皮温升高	C.右大腿下端软组织肿胀	D.右大腿下端皮肤发红	A	A3	外科
269	男童，8岁。1天前突发"感冒"，伴寒战，体温 39.5 ℃。同时出现右大腿下端疼痛、红肿、皮温增高、压痛，行走困难。怀疑为急性化脓性骨髓炎。目前对该患者最有早期诊断价值的辅助检查是	A.X线片检查	B.MRI检查	C.CT检查	D.局部脓肿分层穿刺	B	A3	外科
270	男童，8岁。1天前突发"感冒"，伴寒战，体温 39.5 ℃。同时出现右大腿下端疼痛、红肿、皮温增高、压痛，行走困难。怀疑为急性化脓性骨髓炎。该患者经足量抗生素治疗2天后，全身症状好转，但右大腿下端疼痛肿胀加重，下一步应考 虑的治疗是	A.更换抗生素	B.原抗生素+止痛药	C.原抗生素+石膏托固定	D.原抗生素＋钻孔引流	D	A3	外科
271	男婴，20天。1天前洗澡时无意中被发现右颈部有一椭圆形肿物，局部无红肿热痛，头部轻度向右偏斜，下颌向右侧被动旋转活动受限，无发热及腹泻，偶有吐奶。最可能的诊断是	A.颈部软组织炎症	B. 先天性肌性斜颈	C.视力性斜颈	D.骨性斜颈	B	A3	外科
272	男婴，20天。1天前洗澡时无意中被发现右颈部有一椭圆形肿物，局部无红肿热痛，头部轻度向右偏斜，下颌向右侧被动旋转活动受限，无发热及腹泻，偶有吐奶。明确诊断后，对该婴儿应采取的治疗是	A.胸锁乳突肌切除术	B.给予肌松药物	C.胸锁乳突肌松解术	D.局部热敷、按摩	D	A3	外科
273	包括中国在内的多个国家以及国际医学组织签署的"医师宪章;新千年的医学专业精神"强调	A. 应将患者的利益置于首位	B.应将医生个人的利益置于首位	C.应将医院的经济利益置于首位	D.应将医院和患者的利益均置于首位	A	A1	医学人文
274	良好的医患沟通有助于建立融洽的医患关系，其目的不包括	A.使医患形成共同的治疗目标	B.使医患情感共鸣	C.使医患利益共享	D.使医患相互监督	D	A1	医学人文
275	在医患关系中，患者的健康信息属于保密范围，普遍认为对遗传信息也应当保密，只在特定情况下信息透露可以得到伦理学辩护。某女性检测出 BRCA1基因突变;乳腺癌发病风险增高。医生下列做法恰当的是	A.建议该女性将此信息告知直系亲属	B.将该遗传信息透露给其应聘单位	C.将该信息透露给保险公司	D.将该信息直接透露给其全部家属	A	A1	医学人文
276	女童，5岁。因发热伴腮腺部位肿痛到急诊就诊，父亲急切地对医生说;"孩子得腮腺炎了，赶快用点消炎药。"医生仔细检查后确诊为流行性腮腺炎，开具抗病毒药，并告知护理措施。但患儿父亲仍坚持自己的要求。此时医生不恰当的做法是	A.向家长介绍流行性腮腺炎的临床表现和治疗知识	B.告知家长不当用药可能对患儿产生的损害	C.劝说家长要相信医生的专业处置	D.尊重患儿父亲要求	D	A1	医学人文
277	女性，35岁。习惯性流产，经检查确诊为双角子宫，无法足月妊娠。患者要求医生对此信息保密，否则会破坏她的婚姻。医生的做法能够得到伦理学辩护的是	A.保护患者的隐私，不将患者的该信息透露给无关人员，包括其丈夫	B.拒绝患者的要求，因为该患者的丈夫有知情权	C.拒绝患者的要求，因为医生应该说真话	D.拒绝患者的要求，因为生育是夫妻双方的权利	A	A1	医学人文
278	《纽伦堡法典》规定了进行人体试验的十项基本原则，其第一条是	A.试验应产生造福社会的富有成效的结果	B.试验应立足于动物实验取得的结果	C.试验前受试者的自愿同意是绝对必要的	D.事先有理由相信会造成死亡或残疾的试验一律不得进行	C	A1	医学人文
279	在临床试验的知情同意书中，下列表述正确的是	A.这是一项观察性试验，您参加这项试验没有风险	B.参加这项试验一定会使您的健康受益	C.相信您一定愿意为社会做出贡献而同意参加这项试验	D.您可能无法通过参加该试验而获得健康上的益处	D	A1	医学人文
280	根据《中华人民共和国执业医师法》第二十二条的规定，不属于医师应履行的义务是	A.保护患者的隐私	B.宣传卫生保健知识，对患者进行健康教育	C.努力钻研业务，提高专业技术水平	D.参加专业学术团体，担任学术职务	D	A1	医学人文
281	每搏输出量增加，血压的变化是	A.收缩压升高，舒张压升高，脉压增大	B.收缩压下降，舒张压下降，脉压减小	C.收缩压下降，舒张压升高，脉压减小	D.收缩压升高，舒张压下降，脉压增大	A	B	生理
282	大动脉硬化时，血压的变化是	A.收缩压升高，舒张压升高，脉压增大	B.收缩压下降，舒张压下降，脉压减小	C.收缩压下降，舒张压升高，脉压减小	D.收缩压升高，舒张压下降，脉压增大	D	B	生理
283	肾脏重吸收葡萄糖的主要部位是	A.近端小管	B. 髓袢	C.远曲小管	D.集合管内髓段	A	B	生理
284	尿素容易通透的部位是	A.近端小管	B. 髓袢	C.远曲小管	D.集合管内髓段	D	B	生理
285	柠檬酸裂解酶催化生成的产物是	A.乙酰辅酶 A	B.丙二酰辅酶A	C.异柠檬酸	D.α-酮戊二酸	A	B	生化
286	丙酮酸脱氢酶复合体催化生成的产物是	A.乙酰辅酶 A	B.丙二酰辅酶A	C.异柠檬酸	D.α-酮戊二酸	A	B	生化
287	能与内质网Ca2+库受体结合的第二信使是	A.DAG	B.IP3	C. cAMP	D. eGMP	B	B	生化
288	能激活蛋白激酶 A的第二信使是	A.DAG	B.IP3	C. cAMP	D. eGMP	C	B	生化
289	肝细胞气球样变性是	A.水样变性	B. 脂肪变性	C.玻璃样变性	D.淀粉样变性	A	B	病理
290	原发性高血压细动脉发生的病变是	A.水样变性	B. 脂肪变性	C.玻璃样变性	D.淀粉样变性	C	B	病理
291	急性弥漫性增生性肾小球肾炎的肉眼观可为	A.蚤咬肾	B.大白肾	C.固缩肾	D.瘢痕肾	A	B	病理
292	慢性肾盂肾炎的肉眼观可为	A.蚤咬肾	B.大白肾	C.固缩肾	D.瘢痕肾	D	B	病理
293	冠心病患者冠脉内药物支架植入后，若存在氯吡格雷抵抗，可选用的药物是	A.替格瑞洛	B.伊伐布雷定	C.左西孟旦	D.比伐卢定	A	B	内科
294	冠心病患者并发急性左心衰竭，血压正常，可选用的药物是	A.替格瑞洛	B.伊伐布雷定	C.左西孟旦	D.比伐卢定	C	B	内科
295	轻度有机磷中毒不出现的临床表现是	A.出汗、流涎	B.腹痛、腹泻	C.咳嗽、气促	D.肌纤维颤动	D	B	内科
296	中度有机磷中毒出现的烟碱样症状是	A.出汗、流涎	B.腹痛、腹泻	C.咳嗽、气促	D.肌纤维颤动	D	B	内科
297	巴德-吉亚利（Budd-Chiari）综合征导致的门静脉高压症类型是	A. 肝前型	B.肝后型	C.窦前型	D.窦后型	B	B	外科
298	血吸虫性肝硬化导致的门静脉高压症类型是	A. 肝前型	B.肝后型	C.窦前型	D.窦后型	C	B	外科
299	黄疽进行性加重，一般无腹痛，最可能的诊断是	A.胰头癌	B.慢性胰腺炎	C.硬化性胆管炎	D. 胆总管结石	A	B	外科
300	黄疸程度波动，常伴腹痛，最可能的诊断是	A.胰头癌	B.慢性胰腺炎	C.硬化性胆管炎	D. 胆总管结石	D	B	外科
301	负反馈的特征包括	A.其控制系统是一个闭合的环路	B.都有一个调定点	C.没有纠正偏差的功效	D.数量比正反馈少	AB	X	生理
302	局部电位的特征包括	A.非"全或无"	B.电紧张性扩布	C.无不应期	D.可以总和	ABCD	X	生理
303	胃的运动形式包括	A.紧张性收缩	B.蠕动	C.分节运动	D.容受性舒张	ABD	X	生理
304	寒战产热的特点包括	A.屈肌和伸肌同时收缩	B.肌肉收缩转化为外功	C.常见于新生儿	D.寒战产热前出现肌紧张	AD	X	生理
305	听觉骨传导的结构包括	A.颅骨	B.圆窗膜	C.听骨链	D. 耳蜗骨壁	AD	X	生理
306	非联合型学习包括	A.习惯化	B. 敏感化	C.条件反射	D.长时程增强	ABD	X	生理
307	酶学中涉及活化能的含义有	A.底物的自由能	B.底物从初态转变到过渡态所需的能量	C.底物转变为产物所需的能量	D.过渡态中间物比基态反应物高出的能量	BD	X	生化
308	下列关于代谢调节的叙述，正确的有	A.活性低的调节酶决定整个代谢的速度	B.受别构调节的酶决定整个代谢的类型	C.被化学修饰的酶决定整个代谢的部位	D.催化单向反应的酶决定整个代谢的方向	AD	X	生化
309	可以作为蛋白质生物合成原料掺入多肽链中的氨基酸有	A.羟脯氨酸	B. 半胱氨酸	C.硒代半胱氨酸	D.甲硫氨酸	BCD	X	生化
310	体内含有铁卟啉并可以生成胆红素的物质有	A. 血红蛋白	B. 肌红蛋白	C.过氧化氢酶	D.过氧化物酶	ABCD	X	生化
311	已知可以调节基因转录的维生素或其代谢产物有	A.维生素 A	B.维生素D	C.维生素 E	D.维生素K	ABC	X	生化
312	PCR技术的用途有	A.基因表达的检测	B.基因变异的分析	C.基因片段的获得	D.基因序列的突变	ABCD	X	生化
313	属于假膜性炎的病变或疾病有	A.绒毛心	B.细菌性痢疾	C.大叶性肺炎	D.白喉	BD	X	病理
314	属于原发性免疫缺陷的疾病有	A.原发性丙种球蛋白缺乏症	B.黏膜皮肤念珠菌病	C.毛细血管扩张性共济失调症	D.艾滋病	ABC	X	病理
315	消化性溃疡发生游离性穿孔的常见部位有	A.胃小弯	B.十二指肠球部前壁	C.胃大弯	D.十二指肠球部后壁	AB	X	病理
316	属于 B细胞淋巴瘤免疫标记的有	A.CD2	B.CD3	C. CD10	D.CD19	CD	X	病理
317	典型的结核结节病变中有	A.干酪样坏死	B.朗汉斯巨细胞	C.上皮样细胞	D.淋巴细胞	ABCD	X	病理
318	与肝细胞癌发生有关的肝炎病毒有	A.HAV	B.HBV	C. HCV	D.HEV	BC	X	病理
319	肺功能检查可以表现为阻塞性通气功能障碍的疾病有	A.慢性阻塞性肺疾病	B.闭塞性细支气管炎	C.弥漫性泛细支气管炎	D.支气管扩张症	ABCD	X	内科
320	下列属于肥厚型心肌病猝死风险评估的因素有	A.不明原因晕厥	B.运动时出现高血压	C.反复非持续性室性心动过速	D.左心室壁肥厚≥30 mm	ACD	X	内科
321	食管胃底静脉曲张破裂出血的一级预防措施包括	A.对因治疗	B.应用生长抑素和垂体加压素	C.应用非选择性 β受体拮抗剂	D.内镜结扎治疗可用于中度食管静脉曲张	ACD	X	内科
322	慢性肾衰竭患者的饮食治疗原则有	A.高蛋白质饮食	B.注意补充维生素	C.尽可能低磷饮食	D.足量热量	BCD	X	内科
323	缺铁性贫血患者的铁代谢异常有	A.血清铁降低	B. 血清铁蛋白降低	C.血清总铁结合力降低	D.血清转铁蛋白饱和度降低	ABD	X	内科
324	对糖尿病酮症酸中毒患者正确的治疗措施有	A.早期迅速补液是治疗的关键	B.应用大剂量胰岛素使血糖迅速降至正常水平	C.早期即使血钾正常，尿量>40 ml/h，也应该补钾	D.严重酸中毒时应适量给予补碱治疗	ACD	X	内科
325	血清淀粉酶检验值诊断急性胰腺炎的意义，正确的有	A.淀粉酶值持续升高，不代表胰腺炎持续加重	B.淀粉酶值下降后又升高，说明病情有反复	C.淀粉酶值不高，可排除胰腺炎	D.淀粉酶值愈高，诊断正确率也愈高	ABD	X	外科
326	关于老年人急性阑尾炎的叙述，正确的有	A.体征不典型	B.腹痛程度较轻	C.临床症状轻但病理改变重	D.尽量采取保守治疗	ABC	X	外科
327	肝癌破裂出血的治疗方法有	A.手术切除	B.肝动脉栓塞	C.肝动脉化疗	D.纱布填压	ABD	X	外科
328	肾挫伤后临床上可表现为	A.肉眼血尿或镜下血尿	B.无血尿	C.腰部肿块	D.会阴部放射痛	ABC	X	外科
329	骨折的早期并发症包括	A.脂肪栓塞	B.坠积性肺炎	C.神经损伤	D.急性骨萎缩	AC	X	外科
330	属于非结构性脊柱侧凸的原因有	A.姿势性脊柱侧凸	B.癔症性脊柱侧凸	C.神经根受刺激脊柱侧凸	D.先天性脊柱侧凸	ABC	X	外科
